# Supplementary material for: Integrating network pharmacology and experimental validation to reveal the anti-growth mechanism of panaxadiol against glioblastoma via calcium signaling
Source: Front Mol Biosci. 2025 May 16;12:1598413. doi: 10.3389/fmolb.2025.1598413 (PMC12122338; doi:10.3389/fmolb.2025.1598413)
Supplement: Supplementary file 1 [file Table1.xls]

## Sheet: Sheet1
DPP4
GSK3B
KCNH2
CD81
Hsd11b2
Polb
IL1B
AKR1B10
PYGM
PTPN1
GPBAR1
HSD11B2
PTPN2
CES2
POLB
CYP19A1
CYP51A1
SHH
SLC6A2
TACR2
SLC6A3
CRHR1
ALK
CCR1
CNR1
BCHE
AKR1C3
BACE1
APP
MDM4
MDM2
IL6ST
RASGRP3
MET
NOS2
SLC16A1
RORC
NR3C1
CXCR1
F10
LSS
SLC10A2
PTGES
RORA
CSF1R
KIT
MAPK14
KCNA3
PDE10A
AVPR1A
MTNR1A
MTNR1B
OPRD1
GRM1
CCNT1
CNR2
HCRTR2
HCRTR1
GSK3A
NR1I2
LIMK2
CCND1
CCNE2
EPHX2
TACR1
PYGL
KDR
DHCR7
TBXA2R
HMGCR
ADORA1
ADORA2A
CCR2
TRPV1
GRM2
PTGS1
PTGS2
CDK2
NPY5R
AURKA
SMO
DGAT1
F2
INCENP
TTK
PIK3CB
MCHR1
MAPK8
ACACB
FNTA
PGGT1B
EZH2
TBXAS1
BRAF
HPGDS
ACKR3
OPRL1
ITGAL
SLC6A4
PFKFB3
MTOR
KIF11
CHRM2
CHRM1
CDK6
PIK3CA
TNK2
AVPR2
ABL1
FLT1
PDGFRB
ITGB2
ICAM1
FNTB
AURKB
CDK4
CCNE1
AR
CYP17A1
ACHE
CHRM4
NR1H4
TLR9
SRD5A2
ALOX15
S1PR2
NR2F2
CA5B
SRD5A1
HSD11B1
CA6
CA5A
CDC25B
CHRNA4
PLIN5
DNMT1
STS
CA4
HTR1E
BCL2A1
ADRA2C
PGR
TUBB2B
S1PR5
DYRK1A
CLK1
HSD17B1
ESR1
CYP1A2
GPR35
CHRM3
PLIN1
PTGFR
KCNC3
ICMT
PLA2G1B
HDAC4
NR3C2
ALPL
ADRA2B
LACTBL1
AKT1
PTGER1
HDAC8
PTPRC
MMEL1
SCN5A
ABCB1
ADRA1D
PTK2
TMPRSS15
PTPN22
CCR3
CTSB
PTGDR2
P2RY12
WEE2
AGTR1
PTAFR
RAC1
AKR1B1
THRA
RARB
ACACA
THRB
RARA
ADA
VCAM1
SIRT1
HTR1A
SCD
MLNR
PDE2A
MC1R
ITGB5
MMP2
NPY1R
ADRA1B
HRH1
LTB4R
ALOX5
EDNRB
S1PR1
MCL1
CHRFAM7A
PRKCE
HCAR2
CHRNA7
IMPDH2
AGTR2
CYP11B2
BMP1
HTR3A
DUSP3
ADAM10
PIM2
GHSR
METAP2
FDFT1
LTA4H
SIGMAR1
SLC5A2
CTSS
DRD4
PRKCQ
JAK1
CXCR2
MC3R
HRH2
ACE
PLAT
PTGIR
MAP2K1
PTGER4
JAK3
RELA
EGFR
ERBB2
NTRK1
EPHB4
ITGB3
PDE7A
CCR4
CDK5
RARG
CACNA1G
FGFR1
PNOC
SIRT2
MC5R
DRD5
CCNA1
OPRM1
PREP
NPBWR1
TGM2
SOAT1
AKT3
IGF1R
KCNA5
GRB2
PIK3CG
DHODH
DHFR2
PDGFRA
RXRB
SYK
ADRB1
ZAP70
GRIN2B
ESR2
XDH
CTSL
PPARD
MAPKAPK2
MPL
BTK
DRD2
HTR4
TGFBR1
TNF
MAOB
PTGER2
CTSG
BACE2
EDNRA
PTGDR
TACR3
F2R
HTR1F
CHRM5
ADRA2A
PSEN2
ADORA2B
CASR
SSTR4
CASP8
P2RY6
CA12
ROCK1
TEK
CDK5R1
CA14
PRSS2
NOS1
NOS3
PRSS1
MAOA
HTR1D
HTR1B
HTR2A
HCK
MAPK11
TYK2
SLC9A1
ITK
RXRA
CTSD
DRD1
F7
PLA2G2A
ADORA3
P2RY1
GCK
CYP3A4
APOBEC3G
JAK2
CA9
OXTR
BDKRB2
S1PR3
CCKBR
CCKAR
PTGER3
ECE1
XIAP
MC4R
PRKCA
ITGB1
MIF
PLK1
MAPK9
NR1H3
FOLH1
RPS6KB1
PLG
HDAC1
PLAU
CTDSP1
SRC
MAP3K8
AVPR1B
PRCP
CXCR3
FAAH
HRH3
AHR
CES1
PLD2
APOBEC3A
GPR119
SLC6A1
HDAC3
LIPE
CYSLTR1
FLT4
PIM3
CALCRL
MAP3K10
BRS3
PNP
SSTR5
REN
SLC5A1
ADAM17
PDPK1
CACNA1B
SSTR3
CYP2C19
MMP3
P2RX7
DRD3
HTR5A
NR2E3
HTR7
ALOX5AP
GCGR
CHEK2
P2RY2
PAK4
HNF4A
ATP4A
DPP8
CASP9
CASP7
CASP6
CCR5
CCR8
HTR2C
PDE4B
TAAR1
GRM5
HTR6
ANPEP
PRKCG
LYN
CACNA1H
SELE
KISS1R
MMP9
TOP1
CASP1
CXCR4
MAPK1
PDE3A
CDK1
HSP90AB1
CLK4
ABCG2
FLT3
ADRB3
CA2
MLYCD
SLC6A9
CA1
ITGA2B
CA7
CYP2D6
NPY2R
AXL
BDKRB1
PTPN7
SSTR2
CYP11B1
SSTR1
FDPS
TSPO
LCK
CDK9
CSNK2A1
AKT2
MMP12
CYP2S1
EGLN1
F3
GRIN1
APH1B
TYMS
GRIA2
MMP1
BCL2
ADK
HSP90AA1
CDC7
MGLL
TUBA1A
PRKCD
CDC42
ITGA4
FFAR1
TPSAB1
RPS6KA3
IKBKB
ROCK2
SCN9A
PSENEN
PNMT
CYP2C9
CA13
DPP9
ELANE
HRH4
HDAC2
MTTP
IRAK4
SERPINE1
APH1A
NCSTN
PPARG
MMP13
MMP8
L3MBTL1
NTSR1
PDE4D
GRM4
CMA1
TERT
GALR3
CTSK
SLC29A1
HDAC6
CDK7
DPP7
RXRG
PRKCB
PIM1
PLA2G7
ITGAV
TPSB2
FKBP1A
PARP1
CAPN1
PIK3CD
PDE4A
PDE5A
TYRO3
GNRHR
CETP
BCL2L1
MMP7
PPARA
PKIA
S1PR4
PSEN1
FURIN
UTS2R
FYN
CASP3
HSD17B2
HSD17B3
