# Supplementary material for: Integrating network pharmacology and experimental validation to reveal the anti-growth mechanism of panaxadiol against glioblastoma via calcium signaling
Source: Front Mol Biosci. 2025 May 16;12:1598413. doi: 10.3389/fmolb.2025.1598413 (PMC12122338; doi:10.3389/fmolb.2025.1598413)
Supplement: Supplementary file 2 [file Table2.xls]

## Sheet: Sheet1
DNAJA4
AL132822.1
KIAA1549L
PCDHAC2
DCTN1-AS1
UPP2
PEX5L
ANKRD34C
PEG13
AC037441.1
AC062028.1
MT-TS2
SPINT2
SHTN1
SERPIND1
OGDHL
FO681492.1
SIAH3
GABRA3
RAB6C
SULT4A1
SHANK1
AC091304.2
ZC3H12B
PTPN20
KCNA2
AC099554.1
PPP1R3F
KRT17P1
STXBP5-AS1
CNTN2
MC4R
AC245033.2
SYT13
AC006581.2
KCNC2
RBFOX3
AL162574.1
AL049749.1
KDF1
BTBD16
LINC01250
CNDP1
FXYD7
CABP1
FAM81A
AC019118.2
MPP7
PLIN4
AL121749.1
LRRC7
GPR6
PPP1R1A
KRT8P13
ZNF385B
PSD
NBEA
PLPPR3
CCDC177
LINC02600
AC136759.1
FA2H
AC005906.2
CBLN1
PLCL1
GDA
FUT1
AC105393.2
LINC01010
TAGLN3
EDIL3-DT
LCNL1
GAL3ST1
PREPL
AC017050.1
GALNT17
AC009093.4
CNP
IQSEC1
S1PR5
SORCS2
AC009704.1
ADAP1
LY6E-DT
HS3ST5
HTR1B
BRSK1
PPP1R16B
PDE1B
MIR124-2
ENPP7P9
AC136297.1
AC124798.3
RN7SKP276
RAPGEF5
SLC17A7
KHDRBS2-OT1
FBXW7
AC120498.8
SOSTDC1
AC010327.4
LINC02648
MBL3P
EMX1
AL590233.1
LINC00390
YPEL2
CARNS1
SIRPB3P
SH3GL2
ANKRD18A
AL139275.1
AL139246.1
AL133373.2
AC010884.1
CADM3
MIR580
SCN5A
CNTNAP2
LINC01166
CNTN5
VWA5B2
WNT7B
STRCP1
FABP3
HHIP
KCNAB2
GPR62
SNPH
PPP1R26-AS1
DNM1
AL591222.1
RNU6-871P
RAB6B
HMGA1P7
PDYN
AL121932.1
DUSP8
AL583827.1
AL606753.2
DLGAP3
SLITRK5
LMTK2
AC139491.1
AC121757.2
FGF12-AS3
MAPK8IP2
AC019171.1
AATK
ELFN2
AC097381.3
PKLR
AC007326.1
B4GALT6
LINC02495
MTURN
AC009509.3
QDPR
ACP7
SNCG
AP001178.3
EPHA10
RNA5SP37
VWA7
SLC30A3
CHRNA4
SHISAL1
ARFGEF3
LINC02458
MAGEC3
AC116317.1
MYT1L
AC118755.1
IL1RL2
TLL2
CBFA2T3
AC233702.5
SSTR1
PANX2
AC108449.1
TPRG1L
HPCAL4
BCL11B
AL031713.1
RNU4-65P
DGKB
TCEAL6
GALNT6
CD8B2
AC100797.4
NDST3
AMER3
HCN2
SLC27A2
GLRA2
RNA5SP310
PDE1C
AL354863.1
YWHAH
TLCD4
AC066612.1
DNAJC6
GJC2
NELL2
OR1F1
CKMT1A
SNCA
AC148477.4
AL355472.2
ADAMTS16
B3GNT4
CRYGN
U95743.1
UNC80
RPS15P4
CAMK2B
FGF12
YWHAZP5
MYH7B
SV2A
HECW2
KLK10
AL139240.1
PLLP
SYNJ2
BX119927.1
CEND1
KIF5A
AC011474.2
SV2C
LINC01630
SLC1A2
LINC01785
AGBL1
MCF2L2
INHBA-AS1
PPFIA2
KCNK3
C17orf107
LINC01106
AC087442.1
DOC2B
PLEKHA1
LHX6
SCAMP5
ADARB2
GABRD
SVOP
PRDM8
LINC01361
ITPKA
AC026585.1
MATK
NIPA1
AKAP6
LINC01484
CFAP74
PNCK
LINC01197
ENPP7P5
SLC35F2
DMTN
PPFIA4
LINGO2
AP003355.2
NETO1
LINC00940
POU6F2
GRIA2
SYP
CYFIP2
AL136359.1
CACNB1
SYT1
STXBP6
PLCXD2
GRIP2
AC010336.2
DHFRP2
SLC38A8
AC096734.2
TMEM233
AC009878.1
RAD51AP2
ACVR1C
SLC6A5
AC100757.2
LINC00644
RTN4RL2
GFY
AC021087.5
MYMK
DPP10-AS1
RNU6-101P
FAM189A1
UNC5C
AC233702.4
NPAS4
APBB1
CAMK2G
ATP2C2
SLC6A20
AL645608.8
LMTK3
PLCH1
HPN
SCN8A
PDIA2
AC104260.2
SNAP25
AL035409.2
PRRT1
MEG3
MAGEE1
FGF13
SYN1
AC004817.1
AC098679.4
CHRNA2
FAM174B
AC008073.1
CDH9
KRTAP5-AS1
LHFPL5
SIDT1
Z68323.1
BDNF
AC069120.1
NAP1L3
EXTL1
HPSE
MAP3K21
AP005671.1
CNTNAP4
AC078820.1
FAM201A
PNMA8B
CARTPT
AC022960.2
SCN2A
PRPH2
AC124303.1
IGFL1P1
AC140125.2
RAB3C
CR392039.3
LINC02263
LINC02296
HSPB3
SCN3B
ETNPPL
CIR1P2
PLEKHG3
AC148477.3
AC025253.1
EGFR
LORICRIN
KIF3C
ADTRP
AMER2
MRAP2
GLRA3
EPN3
PWWP3B
AL365361.1
TMEM275
AC073578.2
AC005329.3
PCDH11X
PRMT8
BICDL1
NPTXR
LINC02714
SRRM4
KCNH1
GPR101
RAB40B
KIAA1671-AS1
TRBJ2-3
CDK5R1
RPLP0P1
HAPLN2
DNAH17
HAS1
AC073648.6
KCNH6
AL445493.3
LINC00499
XKR4
TNK2-AS1
AP000943.2
AC005412.1
AC012645.3
BX248123.1
AC023283.1
AC098826.2
KIAA0513
TLN2
LINC02012
MIR3663
LINC01608
GOLGA7B
EME1
CRACDL
C3orf49
AL359436.1
NSG2
AC103563.7
ATP9A
LINC01007
VIP
LINC00486
AC018653.4
SPPL2C
AL358613.2
AL589765.7
AC005277.2
HAR1A
MFSD6
AL355355.1
STXBP5L
ATP2B2
JAKMIP1
AL009174.1
CPLX2
AL109933.4
SLC6A1
B3GALT2
PCDH11Y
AL031587.1
KCNA3
PTH2R
AC009084.2
FCER2
AP000866.5
SEPTIN4
SYT12
CNTN3
FAR2P3
CHGA
GFOD1
AL512622.1
TIMM8BP2
GABRG2
KCNC3
AC114811.2
NALCN
AC120036.3
RUSC2
AL354809.1
KCNG3
NKAIN2
KCNH8
ARRB1
AC008674.1
CACNG2
AC021127.1
TMEM130
TRIM54
ZNF831
GREM2
CRHBP
PRKCG
RNU6-795P
VSTM2L
ASB2
STX1B
AC092667.1
AL355472.3
TRIM72
MIR4269
PRSS3
FBXO40
PRCD
AF106564.1
NPTX2
AP003498.2
FEZF2
AL035411.1
SNX18P3
AP003393.1
TMEM88B
AC097639.1
MBP
SLC2A13
PYDC1
AC092720.2
MICU3
GUCY1B1
AL355990.1
CCN2
RN7SL471P
C2CD4D
FLJ42969
PTPRN
UNC13C
MIR628
FBXL2
SPOCK3
AC079336.5
LINC01346
AC060766.1
CACNA1I
NEGR1
ATL1
RAP1GAP
CACNA2D3
CAMKV
AC090578.1
FAM163B
MYD88
RNU6-1123P
VSNL1
AC011995.2
RAB3B
GDF10
GABARAPL1
AC011767.1
EPB41L4B
BX005019.1
AC097460.1
FAM153CP
CLSTN2
BHMT
AC112219.2
AL031283.1
TRBV20OR9-2
CAPN13
BEGAIN
ANKRD20A19P
CLVS2
PELI3
AC068707.1
GABRB3
EPB41L1
AC067969.1
BX276092.7
MIAT
MT-TF
HSD3BP4
AC092903.1
BIN1
RPS25P9
AC004817.3
FO393419.1
KCNJ3
ANKRD2
LINC00641
FAM171A1
PIF1
KL
GPR83
AUXG01000058.1
HOOK1
TSPYL5
AL031598.1
LINC01586
GALNT9
AL450267.2
CDH22
SEPTIN3
SMIM32
ADCY5
ADRA2C
PLCB1
SNORD113-3
HMGCLL1
PXDNL
AC092013.1
RNU6-915P
NWD2
FSTL5
AC004816.1
RALYL
AC243829.1
PAIP2B
AL031590.1
AC103855.2
AL021937.3
AC148477.1
TESPA1
LGI3
AC026790.1
CASC18
HTR5A-AS1
LINC02857
HCN4
NPY1R
AC010491.2
AC112907.1
HTR1A
AC016597.1
KALRN
TDRD9
AC008897.3
PPP3CA
PDE1A
ICAM5
CAPN3
RESP18
SNORD113-9
RASGRF1
RNU1-63P
TMCC2
AC006449.1
BEND4
AMPH
LARGE1
HTR1E
RPSAP69
ACBD7
CFL1P4
LIPE
SLC13A5
ACAP2-IT1
LINC00463
DISP2
OTUD7A
AC106881.1
AC106795.2
AC118754.1
GAD2
NEFH
KCNB1
SLC22A6
AC095030.1
ANKRD36BP2
SLCO1A2
CHRM3
SLITRK1
KIF5C
NPAS1
PTPN3
GALNTL6
RIMS3
KLC2
DUX4L27
AL352979.3
AC103770.1
LINC00642
LINC02814
BTBD9
PCDHGC5
AC100810.7
UMODL1-AS1
CYP4F26P
AL139246.4
SPOCK1
PDZD7
MIR548A3
THCAT155
COL26A1
AC079154.1
MIR7158
AC103855.4
KLHL34
TSPYL1
ANKRD24
VAX1
INA
CTXN3
C1orf115
GAS7
CYGB
RERG-IT1
FAM126B
RNU6-226P
PITPNM3
NTM-AS1
PIEZO2
AC021594.1
AC107373.2
AC015712.2
KCNQ2
LINC01202
FAM238C
NAP1L5
KLHL3
ELAVL4
AL670729.3
CCBE1
THEMIS
AC068787.1
NCS1
CTNNA3
ANKRD63
MIR4639
TENM2
SLC6A13
MIR1250
AC015540.1
AC079296.1
AJM1
DMRT1
LMO7
AC005996.1
AC110491.1
RTBDN
CELF3
AC011474.1
MIR4664
AC010223.1
KCNIP4
AL132982.1
AP001628.1
AC095032.1
RTN4R
GABBR1
AL391845.2
HIPK4
XKR7
MYRIP
TMEM72-AS1
AC090186.1
KCNQ5
AC121757.1
AC010980.1
AC116003.3
CALN1
AL158013.1
ATP1A3
AC006262.1
HNRNPABP1
LBHD2
RYR2
ITPR1
PYCR1
SHISA8
DYNC1I1
AP002847.1
LINC00290
AC015712.6
AC007375.3
ANKRD33B
AC116317.2
AC026700.1
LCN15
AC116565.1
COL3A1
SH3TC2-DT
AC093323.2
CDH8
ADGRA1-AS1
BTBD8
AL805961.1
CPEB1
AP005264.2
ACTL6B
AC017076.1
ADRA1B
TUBA4A
DOC2A
NECTIN1
CALB2
CACNA1E
ANKS1B
CDKN2D
AL356379.2
TMEM63C
AC105219.3
AL031731.1
LINC01877
CAMKK1
GPR52
UNC13A
ABCA2
RPH3A
AL844892.2
AL135999.3
AC005153.1
PRR18
RAB27B
AC123784.1
AL121929.2
AC005077.4
MYOM2
AL035252.5
AC098595.1
SLC26A9
AKAIN1
PIP4K2A
PSD3
LINC01123
KCNQ3
AL451142.1
KLHL2
PABPC1L2B
GNAI1
U62631.1
TENM3
CARMIL2
OLFM3
MIR4278
PPP2R2C
MACROD2
AC002465.1
INPP5F
LINC00320
CNKSR2
TMEM151A
AP002765.1
CACNA1S
RNA5SP511
CYP2U1-AS1
LYPLA1
CORO6
SPRYD3
CPNE6
ST6GALNAC5
AL162457.2
IQSEC3
KRT83
PCSK2
SPRN
LPO
AC015853.2
AC018730.1
GJB6
CYCSP6
SLC9A7P1
ZNF540
LPAR3
AC007686.4
MIR4500HG
AC007463.2
STK32C
DOCK9
THRB
AC025253.2
CTXN2
OR13J1
KCNIP2
PPP1R1B
AL353751.1
AL731702.1
AC092636.1
FREM3
BHLHA9
LINC02192
AL137786.1
LINC02473
KRT222
PRR29-AS1
AL031429.2
MTMR7
AP000867.4
C1QTNF4
MAG
SCN2B
TP53TG5
AC025811.1
AL096794.1
RBFOX1
BOK
AL390778.2
LINC00632
TMEM144
SLC1A6
BASP1-AS1
CDH7
MICAL2
AP005901.3
AL109840.1
MIR4525
AC112482.2
MIR137HG
AC079070.1
KCNS1
IL12A-AS1
AC008571.2
RNF212
AC106795.5
NXPH2
PAK1
AL031587.4
SLC5A5
BAAT
GRIN2B
ELAVL2
NGB
MIR23C
TUNAR
UPP2-IT1
ASIC2
CHRNB2
C11orf42
SMIM10L2A
AC106795.3
CABLES1
GRM1
STMN2
NEFL
AC104260.1
AC012076.1
NRG4
NCDN
AC018358.1
MT-TL2
NECAB1
PCDHA5
HDAC11
AL353709.1
ENC1
AL645768.1
MGAT3-AS1
DRD1
GABRA1
KLHL32
AP005901.5
CBLN4
CELF5
SLC26A8
NYAP1
AC009319.1
AL049775.1
SOWAHA
SHANK3
PDP1
SEMA4A
CYP1A1
NRXN1
AC097468.2
AF228730.5
AC103681.2
SMIM22
ATOH7
NCOA7
MIR769
GRM3-AS1
RASD2
LINC01099
ATP2B1-AS1
TMEM271
FRMPD2B
VSTM2B
VAMP2
PLK4
AL138955.1
MAST1
TNIP3
AL356157.2
EPHA6
NCAM2
SPTB
RHOV
OR2L13
CDS1
ATP1B1
SNX32
SH2D5
JPH1
AC021733.4
LINC01649
FAM13C
ZNF890P
HRK
CHRM5
AC004817.4
LINC01257
AGBL4
DEFB131E
NKX6-2
TNNT1
UNC5A
HAR1B
CYP26B1
ASPA
PTPN5
LYZL4
AL353658.1
SLC35F3
SLC7A14
PHACTR3-AS1
LINC02607
NRSN1
TMEM155
AC097641.1
ENTPD3
ATP6V1G2
AC007250.1
CSMD1
SSBP3P2
AL139396.1
NRG3
CHRM2
RNA5SP452
DCLK3
AC092125.2
AP001267.2
PRSS3P4
FER1L6
STX1A
AC016721.1
COPS5P2
CDH18
CTD-2297D10.2
AC018685.2
GPR22
FAM124A
RCAN2
BHLHE22
MAP7
FRRS1L
RIMS2
AL139232.1
RASAL1
ATP8A2
ST18
EPHA8
AP006248.5
AC233702.1
ARNILA
TMEM59L
FAAH
TRPC5
NEURL1
RAB3A
RNU6-143P
KIF3A
LINC01885
OPCML
OR2W3
MIR4635
IBA57-DT
TAFA2
VSTM5
KIF19
GABRA5
GNG13
OPN4
AC092834.1
PHACTR3
PTPRD
LINC01054
ALOXE3
AC006398.1
SYNPR
SLC7A14-AS1
RNA5SP101
SLC12A5
MYADML2
RASGEF1A
DLGAP1
SSTR4
AC139491.5
CHAD
CPNE9
AL049759.1
NSF
AC012508.3
CYP46A1
AC092384.1
AC074387.1
AC127496.5
HRH2
AC005495.1
GABRG1
FXYD4
DGKZ
CALB1
PRKCQ
CPEB1-AS1
AC005753.2
CBX7
HPCA
AC103563.9
BCL2L2
AC022400.1
LINC02688
TTLL7
NEXMIF
PI4KA
MNX1-AS2
C10orf90
TRIML2
ANO4
MT-TM
AC135782.1
LY6H
AJAP1
SPHKAP
DNAJC5G
CAP2
SYT4
PNMA6A
AL121821.2
MT-TT
SST
IPCEF1
CRH
DBH
CYP4X1
AC231759.2
RAPGEF4-AS1
CD177P1
FGF9
LINC01018
EGR4
TUBA8
CDH13
AC010947.1
GARNL3
AC006058.2
AC138819.1
SHISA9
ESYT3
TMOD2
ARHGDIG
AC012213.1
SMIM6
SPTBN2
NRIP2
HPN-AS1
ASPHD1
SERTM1
FUT9
DOCK3
MIR4296
AC008875.3
LONRF2
AC012511.2
MGAT5B
SNCB
ZMAT4
SGK2
GALNTL5
HSPA2
NUPR2
UNC5D
KSR2
KCNV1
OLFM1
PAQR9
CLK3P2
PGPEP1L
IL34
GPIHBP1
SH3TC2
AC104024.2
COL4A6
NOS1AP
SLC17A6
ALOX12B
SRCIN1
TPPP
AC124852.1
CLEC4GP1
REPS2
XK
TMEM272
PNMA8A
AL121956.5
ZNNT1
PRKCZ
CLCN4
SHISA7
GPR12
TMEM151B
AL683842.1
MIR600HG
AC104472.2
GCNT4
ERICH5
SGIP1
AL035106.1
SV2B
SMIM17
AP003108.5
IL1RAPL2
CLIC5
EMX2OS
RAPGEF4
RN7SL45P
AC025366.1
KNDC1
PTGES3P2
OPRD1
AC087894.3
SYP-AS1
SNX18P7
HS3ST4
CSMD3
TTC9B
KCNB2
PRDM16-DT
KCNJ12
STOX2
AC018866.1
SYT3
NAPB
AC148477.7
HTR4
AL450322.2
RAB26
AC018697.1
SLC9A2
PEG3
SYNGR3
LANCL1-AS1
BCL2L10
PPM1H
TBC1D9
SLC32A1
CORT
RAB11FIP4
FAM153A
EGR3
ADCY1
ZNF365
IFNA11P
AC008992.1
CEP170B
BARX2
C1QL3
KCTD16
AP000941.1
KIF17
CACNB2
AC008786.1
HSPA12A
CA11
AC061961.1
AP005242.4
MIR370
AL138688.2
RNU6-353P
LINC02668
AL162391.2
DUSP26
FAIM2
UQCRBP1
TSPOAP1
CPNE7
ANO3
SLITRK4
LYPD8
LINGO1
KCNN1
AP001360.1
AL023284.4
PRKCB
RNU6-562P
PABPC1L2A
NRXN3
CLEC2L
SLC25A27
CACNA1A
LRP2
C10orf82
AL391560.2
SLC16A8
LINC01605
LINC02298
RPS6KA2-AS1
IQCJ-SCHIP1
KIAA0319
AL023775.2
PVALB
CDK5R2
MYRF
NPY5R
GABRB2
SMIM10L2B
AP001972.3
SORBS2
MAST3
SMPX
AC091729.2
MAL
LMF1-AS1
YAP1P1
CELF2-DT
AC023024.2
GLT1D1
AC104623.2
HTR5A
NAV3
GRM2
ISLR2
KLHL38
SYN3
AC237221.1
CYP2E1
RGS7BP
CHP2
L1CAM
TDRD5
NPY
RNU6-529P
LINC02278
AC130456.1
GNAO1
JAKMIP3
AL845552.2
CRYM
SLC24A2
MCTP1
ASPDH
RGS4
RSPO2
GNAL
LINC02636
CCSER1
DPRXP2
CES5A
RELN
AL133516.1
AC136431.2
NHLRC1
MOBP
LINC01140
AC104009.1
DMAC1P1
INSM2
STAR
CR589904.1
C1QL2
TAFA1
SLC6A15
HNRNPDP1
OR2S1P
AP003721.1
MPPED1
RHO
MTND4P12
AC073869.3
AL513166.1
CUX2
RFPL2
AC041005.1
AC011455.8
APLP1
HLF
DMBT1
SLC6A7
OCA2
LINC01331
DNM3
AC112236.3
GRM7
MIR320D1
AL392083.1
INPP5J
CSRNP3
NOS1
PGBD5
ERC2
KIF12
ELAVL4-AS1
RBP4
PTER
AC073349.1
AC092296.3
AC004925.1
PNLDC1
AL109946.1
CHRM1
SELE
FAXC
TRHDE
FAM237A
CHGB
AC005865.1
BX842568.3
KCNAB1
PCSK6
NDUFB4P10
VIPR1
C11orf87
YWHABP2
GPRASP1
CCK
GPR21
RPL39P6
GIPR
AL136981.3
MAPRE3
AC068254.1
RIMS1
GJD2
AC127496.2
AL161734.2
AP000843.1
MIR124-1HG
SH2D1B
AC093330.2
EPCAM
AC103564.3
AC245164.1
LINC01537
ANKRD18DP
RAB15
CFAP20DC-AS1
EDRF1-DT
ADARB1
PATE2
AL365436.1
MADD
TAMALIN
OPRK1
C5orf64
AC020907.5
AL162311.1
LINCR-0003
AL135818.2
RUNDC3A
C11orf97
CACNB4
NEUROD6
KCNJ1
RSPO3
HTR6
NIPAL3
MAPK8IP3
SP7
AC015722.2
PCDH7
SLC4A10
CAMK4
AL021395.1
WSCD2
AC010641.2
KCNMA1
DLG4
PACSIN1
CHST1
SYT9
AC021683.1
DCAF12L2
AC120498.2
AL353572.4
LINC01182
CNTNAP5
MTUS2
TMEM171
AC103563.2
AC138904.3
AL137246.2
SGSM1
HS3ST2
GRIN2C
KCNJ9
GPR179
SFTPD-AS1
FBXL16
GRAMD1B
DOCK5
ERMN
MAPT-IT1
AL353746.1
LAMP5
SAMD12
AC138028.1
PGAP4
LRTM2
PLP1
PTPRT
SLC5A11
AL132640.1
ARHGAP44
MARCHF11
AC004023.1
ADAMTS8
CALM3
MGAT3
AC011374.1
KCTD4
LINC01121
MIR4801
KNCN
HS6ST3
NYAP2
RETN
TTLL1-AS1
AC080089.1
PART1
CDH12
CYP26C1
P2RX5
AC107398.3
APBA1
CD164L2
IDS
GRIN1
AC073210.3
AC022893.2
KCNJ6
SHANK2
SNAI3-AS1
CPEB3
GLP2R
AL162586.2
TMEM244
BASP1
AL162171.3
AP001065.3
AL031710.1
STYK1
CCKBR
KCNS2
AL731769.2
AC082651.1
SPTBN4
CHN1
KCNA4
VSTM2A-OT1
SLAMF8
RASGRF2
AL358216.1
INSYN2B
CNTN4
SAPCD1-AS1
KCNC4
NHSL2
GPR26
SLC24A4
AC011504.1
AC134312.1
AC096647.1
ABCC12
AC103591.4
RNA5SP468
WNK2
AC007922.4
PAK5
MCF2
RFPL1S
SMYD1
NTNG2
ELAPOR1
YPEL4
POU3F1
AL031658.1
TMEM215
AC113403.1
AC138512.1
DLG3
GOT1
HTR3B
MAL2
MAN2A1-DT
RPRML
KLK6
LINC01476
AFF2
DGKE
ADCYAP1
OXGR1
SPINK9
AC104836.1
TMEM132D
GAD1
SGCD
LINC01168
LINC01511
TH
AC113382.2
MIR670
CAMK2A
CCDC85A
CPB2-AS1
EIF4E1B
CA7
NRIP3
AC080128.1
OPALIN
CKMT1B
PLEKHM3
AC021660.4
DRD5
EPHA5
SEC14L5
OVOL2
AL020994.2
AL158065.1
PRKAR1B
KLHL1
TMEM108-AS1
Z99497.2
AL022334.2
PDE2A
AP003559.1
RASGRF2-AS1
SEMA6B
GRK3
CACNA1C
GRM5
HTR2A
P2RX2
AC009487.2
IQSEC2
RORB-AS1
FDPSP4
AC005632.5
BCL11A
TMEM266
SORCS1
FCHO1
AL133163.3
HECW1
AC005041.1
AL359091.1
BSPRY
GRASLND
SYNJ1
PIP5K1B
AC027045.3
CNTN6
AL049796.1
PARM1
ANKRD34A
LINC01310
AC084809.2
AC020612.4
AC099552.4
FAM95C
AC103564.1
SLC7A10
KCNJ4
AL391840.1
AC116456.1
PNPLA5
LINC01771
LLCFC1
HID1
MAP7D2
RNU6-540P
SCRT1
AP000755.2
AC090772.3
GAPDHP61
MSH2-OT1
AL358154.1
ZFP57
TACR2
AC139491.7
AQP3
SLC22A15
AC000403.1
PPFIA3
PNMA6F
KRT31
CLCA4
HRH3
HSD3BP5
MYO5A
PRLHR
WNT10B
AC105046.1
LDB3
PKD2L1
AC008505.1
ANK3
KCNH3
MMP17
AC120193.1
NELL1
EEF1A2
SLC26A4-AS1
TMEFF2
JPH3
LINC01616
AC021683.3
MIR3941
AC015712.7
TYRP1
AC024597.1
SOWAHB
ANKRD34C-AS1
TF
AC026801.1
PSG8-AS1
CRHR2
TAFA4
AIFM3
AL353604.1
AC020765.4
SPDEF
AC008676.3
AC010931.1
GALNT14
DLGAP2
TCERG1L
GRM4
MAP3K9
LINC01792
LINC02885
RUNDC3B
AC145207.1
HBQ1
FAM215A
BX679664.1
GFRA2
SSTR2
AC010266.2
MAP1A
AL158212.3
CERCAM
AL356776.2
ADRB1
GPR61
AC114341.2
GRIN2A
RNU6-554P
SH3RF2
KCTD8
C2CD4D-AS1
KCNK12
AL359764.2
CHRM4
AL365205.4
FGF12-AS2
ATP8A1
CAMK2N1
AC068205.1
AL356952.1
CACNG8
AC015819.3
WIF1
NPBWR1
TEF
ADAM11
NEUROD2
LRRC38
KIF1A
TUBB4A
FBXO41
AC026469.1
RBM11
AC091729.1
LINC01164
CASKIN1
PGAM1P4
AL591848.1
AC097526.1
AC002351.1
RPLP0P2
CACNA2D1
AKAP5
AC104623.1
GPRIN2
Z99716.1
SOHLH1
AC134312.3
PPP4R4
JPH4
CLMN
FAM241B
UBE2QL1
ZNF536
TMEM125
ATRNL1
PTGDS
CBX6
MEF2C
KRTAP5-7
AC126177.6
DLGAP1-AS4
AC008105.1
AC076968.2
DDN
PDZD4
TMEM235
RXFP1
SLC2A4
GLS2
SYT2
CNNM1
VSTM2A
AC012213.4
MAS1
GAPDHP42
CACNA1C-IT2
BRSK2
LYNX1
PHACTR1
FRMPD4
ENPP2
AL121895.1
CD22
PNMA3
SH3GL3
EHD3
NDRG4
AC109782.1
PRKCE
NGEF
DOK6
AL139280.3
MIR1249
DGCR5
CELF4
NRGN
NECAB2
AC015961.1
MT-TL1
BEX5
LRRC53
RTL1
EVPL
AL583852.1
ADAD2
IL1RAPL1
SERPINI1
AC018712.1
STMN4
AC138647.1
FO393414.3
GABRA2
UNC79
PAK3
PCLO
AL158077.2
TSPYL4
BSN
NPM2
AL355578.1
GPR68
CNGB1
TMC5
PLEKHG5
TMEM179
AC018445.1
CBLN2
NRAP
Z82196.1
MTATP6P16
AC092687.1
PCP4L1
TGFBR3L
RTN4RL1
RAPGEFL1
PTK2B
LRRTM1
AC138649.1
AAK1
LINC00621
ABLIM2
AL031289.2
C2CD4C
AC008708.2
AL162388.2
CAMSAP3
PHF24
DBNDD2
AC006450.3
RAB6C-AS1
KCNA1
AC106791.2
AC092745.4
Z84468.2
GRM3
MSANTD1
ZFR2
SYN2
RN7SL684P
RIMBP2
SFTPC
AC010857.1
KCNC1
AL139423.2
AC138466.4
STXBP1
AK5
CDKL2
TLL1
STAT4
LINC01299
EPHB6
LINC01574
SDR16C5
AC073367.1
CACNG3
AC140847.2
AC068896.1
AC016549.1
AL139815.1
CAMK1D
ARPP21
LZTS3
AP003108.1
NPFFR1
CFC1
CYP7B1
ANKRD18B
C3orf80
PLEKHH1
TBR1
RPL14P1
PLPPR4
AC091182.2
LRRC73
AL137246.1
AL136964.1
CDYL2
CLSTN3
AL353768.1
CLEC19A
PACRG-AS3
FBXL21P
MIR548AY
SLIT3
AC091563.1
TPTE2P1
AC015967.1
CYCSP8
AC012494.1
SLC6A17
AL583722.2
ABCG4
AL158847.1
KCNT1
CABYR
AC134312.4
ADAMTS7P1
AC117500.5
AC006970.1
AP3B2
AC080078.2
TRPV6
MIR657
THEM5
AC021683.2
GABRA4
KHDRBS2
NPTX1
TSPYL2
MFSD4A
FADS6
SLC8A2
AC004690.2
AL138778.1
KCNQ1DN
FRMPD2
RAP1GAP2
AL356056.2
AIDAP2
KLK7
AL096706.1
EPB41L3
ACSL6
AC008497.1
PROKR2
CAMKK2
AC008574.1
PHYHIP
FXYD1
FAM87A
AL137026.3
RNF43
CPLX1
CR589904.2
GSTO2
MARCHF4
PGM2L1
KIRREL3
Z99497.1
LINC02281
GFOD1-AS1
NUAK1
BRINP1
CES4A
MYO1D
FGF22
AL109809.2
CDKL5
CALHM1
AC110774.1
SLC7A4
SNAP91
SCD
CCL1
FAM155A
AC023906.4
GABRG3
AL008729.2
SEMA4D
SYT7
TAC3
AL161734.1
AC091074.2
PNMA5
ATP2B3
HCN1
DIRAS2
PPP3CB
HTR2C
AC125616.1
OTOF
PNMA8C
SH3BGRL2
ADARB2-AS1
TMEM191A
GABBR2
C17orf102
GNG3
C22orf24
AC012307.1
STUM
FBXO27
[truncated: 129 more rows]
