# Supplementary material for: Integrating network pharmacology and experimental validation to reveal the anti-growth mechanism of panaxadiol against glioblastoma via calcium signaling
Source: Front Mol Biosci. 2025 May 16;12:1598413. doi: 10.3389/fmolb.2025.1598413 (PMC12122338; doi:10.3389/fmolb.2025.1598413)
Supplement: Supplementary file 3 [file Table3.xls]

## Sheet: Sheet1
ONTOLOGY	ID	Description	GeneRatio	BgRatio	pvalue	p.adjust	qvalue	geneID	Count
BP	GO:0007187	G protein-coupled receptor signaling pathway, coupled to cyclic nucleotide second messenger	22/66	56/18870	3.52788785643517e-41	5.11896527968744e-38	3.5130335917765e-38	OPRD1/CHRM2/CHRM1/CHRM4/HTR1E/CHRM3/HTR1A/NPY1R/HRH2/HTR4/CHRM5/SSTR4/HTR1B/HTR2A/DRD1/HRH3/SSTR3/HTR5A/HTR2C/HTR6/SSTR2/SSTR1	22
BP	GO:0007188	adenylate cyclase-modulating G protein-coupled receptor signaling pathway	27/66	248/18870	5.90405030719688e-34	4.28338849787133e-31	2.93959557400434e-31	OPRD1/GRM1/GRM2/CHRM2/CHRM1/CHRM4/HTR1E/ADRA2C/S1PR5/CHRM3/HTR1A/PDE2A/NPY1R/ADRA1B/DRD5/ADRB1/CHRM5/SSTR4/HTR1B/DRD1/PTGER3/MC4R/HRH3/HTR5A/GRM5/SSTR2/GRM4	27
BP	GO:0007210	serotonin receptor signaling pathway	16/66	28/18870	2.05763688541338e-33	9.95210373578272e-31	6.82991050386336e-31	CHRM2/CHRM1/CHRM4/HTR1E/CHRM3/HTR1A/HTR3A/HRH2/HTR4/CHRM5/HTR1B/HTR2A/HRH3/HTR5A/HTR2C/HTR6	16
BP	GO:0098664	G protein-coupled serotonin receptor signaling pathway	15/66	23/18870	1.23799656721103e-32	4.49083254755803e-30	3.08195987521484e-30	CHRM2/CHRM1/CHRM4/HTR1E/CHRM3/HTR1A/HRH2/HTR4/CHRM5/HTR1B/HTR2A/HRH3/HTR5A/HTR2C/HTR6	15
BP	GO:1903351	cellular response to dopamine	18/66	73/18870	2.31278880322146e-29	6.71171310694866e-27	4.60610149020526e-27	CHRM2/CHRM1/CHRM4/HTR1E/CHRM3/HTR1A/HTR3A/HRH2/DRD5/HTR4/CHRM5/HTR1B/HTR2A/DRD1/HRH3/HTR5A/HTR2C/HTR6	18
BP	GO:1903350	response to dopamine	18/66	74/18870	3.04879552889083e-29	7.37300385403433e-27	5.05993082514163e-27	CHRM2/CHRM1/CHRM4/HTR1E/CHRM3/HTR1A/HTR3A/HRH2/DRD5/HTR4/CHRM5/HTR1B/HTR2A/DRD1/HRH3/HTR5A/HTR2C/HTR6	18
BP	GO:0007193	adenylate cyclase-inhibiting G protein-coupled receptor signaling pathway	18/66	80/18870	1.46882054903657e-28	3.04465516664581e-26	2.08948005923097e-26	OPRD1/GRM1/GRM2/CHRM2/CHRM1/CHRM4/HTR1E/CHRM3/HTR1A/PDE2A/NPY1R/CHRM5/HTR1B/HRH3/HTR5A/GRM5/SSTR2/GRM4	18
BP	GO:0071868	cellular response to monoamine stimulus	18/66	87/18870	7.82146650333744e-28	1.26099421070474e-25	8.65392668088564e-26	CHRM2/CHRM1/CHRM4/HTR1E/CHRM3/HTR1A/HTR3A/HRH2/DRD5/HTR4/CHRM5/HTR1B/HTR2A/DRD1/HRH3/HTR5A/HTR2C/HTR6	18
BP	GO:0071870	cellular response to catecholamine stimulus	18/66	87/18870	7.82146650333744e-28	1.26099421070474e-25	8.65392668088564e-26	CHRM2/CHRM1/CHRM4/HTR1E/CHRM3/HTR1A/HTR3A/HRH2/DRD5/HTR4/CHRM5/HTR1B/HTR2A/DRD1/HRH3/HTR5A/HTR2C/HTR6	18
BP	GO:0071867	response to monoamine	18/66	90/18870	1.52953110790243e-27	2.01759057960584e-25	1.38462816083799e-25	CHRM2/CHRM1/CHRM4/HTR1E/CHRM3/HTR1A/HTR3A/HRH2/DRD5/HTR4/CHRM5/HTR1B/HTR2A/DRD1/HRH3/HTR5A/HTR2C/HTR6	18
BP	GO:0071869	response to catecholamine	18/66	90/18870	1.52953110790243e-27	2.01759057960584e-25	1.38462816083799e-25	CHRM2/CHRM1/CHRM4/HTR1E/CHRM3/HTR1A/HTR3A/HRH2/DRD5/HTR4/CHRM5/HTR1B/HTR2A/DRD1/HRH3/HTR5A/HTR2C/HTR6	18
BP	GO:0007200	phospholipase C-activating G protein-coupled receptor signaling pathway	15/66	113/18870	3.63466565678623e-20	4.39491655666402e-18	3.01613483449103e-18	OPRD1/GRM1/CHRM2/CHRM1/CHRM3/ADRA1B/DRD5/HTR2A/DRD1/CCKBR/PTGER3/HTR2C/GRM5/FFAR1/PRKCB	15
BP	GO:0050804	modulation of chemical synaptic transmission	21/66	489/18870	9.57004498404033e-18	1.03386560540323e-15	7.0951928812177e-16	TACR2/GRM1/GRM2/NPY5R/CHRM2/CHRM1/PRKCE/DRD5/GRIN2B/HTR1B/HTR2A/DRD1/SLC6A1/CACNA1B/GRM5/PRKCG/CA7/GRIN1/GRIA2/GRM4/PRKCB	21
BP	GO:0099177	regulation of trans-synaptic signaling	21/66	490/18870	9.97527117549635e-18	1.03386560540323e-15	7.0951928812177e-16	TACR2/GRM1/GRM2/NPY5R/CHRM2/CHRM1/PRKCE/DRD5/GRIN2B/HTR1B/HTR2A/DRD1/SLC6A1/CACNA1B/GRM5/PRKCG/CA7/GRIN1/GRIA2/GRM4/PRKCB	21
BP	GO:1902074	response to salt	19/66	366/18870	1.38664668003654e-17	1.34134955515535e-15	9.20538778466365e-16	GRM2/CHRM2/CHRM1/CHRM4/CHRM3/SCN5A/PRKCE/DRD5/TACR3/CHRM5/CDK5R1/HTR1B/HTR2A/DRD1/F7/HRH3/SLC6A1/PRKCG/PRKCB	19
BP	GO:0007213	G protein-coupled acetylcholine receptor signaling pathway	8/66	21/18870	2.83309314181998e-15	2.569261342988e-13	1.76322770536954e-13	CHRM2/CHRM1/CHRM4/CHRM3/CHRM5/CDK5R1/HRH3/PRKCB	8
BP	GO:0015844	monoamine transport	11/66	89/18870	1.17953215761324e-14	1.00676538864518e-12	6.90921003778405e-13	GRM2/CHRNA4/ADRA2C/HTR1A/CHRM5/NOS1/HTR1B/HTR2A/DRD1/HRH3/PRKCB	11
BP	GO:0003018	vascular process in circulatory system	15/66	269/18870	1.93510785775963e-14	1.55991194533845e-12	1.07053335288924e-12	TACR2/ADRA2C/CHRM3/HTR1A/PDE2A/ADRA1B/HRH2/DRD5/ADRB1/NOS1/HTR1B/HTR2A/DRD1/FAAH/SLC6A1	15
BP	GO:0051952	regulation of amine transport	11/66	97/18870	3.14445137613103e-14	2.40136786671901e-12	1.64800609519111e-12	TACR2/GRM2/NPY5R/CHRNA4/ADRA2C/HTR1B/HTR2A/DRD1/HRH3/SLC6A1/PRKCB	11
BP	GO:0007215	glutamate receptor signaling pathway	9/66	50/18870	9.93981988362374e-14	6.57557692837533e-12	4.51267421686899e-12	GRM1/GRM2/GRIN2B/CDK5R1/GRM5/SSTR1/GRIN1/GRIA2/GRM4	9
BP	GO:0035296	regulation of tube diameter	12/66	146/18870	1.00149480179098e-13	6.57557692837533e-12	4.51267421686899e-12	ADRA2C/CHRM3/HTR1A/ADRA1B/HRH2/DRD5/ADRB1/NOS1/HTR1B/HTR2A/DRD1/FAAH	12
BP	GO:0097746	blood vessel diameter maintenance	12/66	146/18870	1.00149480179098e-13	6.57557692837533e-12	4.51267421686899e-12	ADRA2C/CHRM3/HTR1A/ADRA1B/HRH2/DRD5/ADRB1/NOS1/HTR1B/HTR2A/DRD1/FAAH	12
BP	GO:0015837	amine transport	11/66	108/18870	1.05885572281578e-13	6.57557692837533e-12	4.51267421686899e-12	TACR2/GRM2/NPY5R/CHRNA4/ADRA2C/HTR1B/HTR2A/DRD1/HRH3/SLC6A1/PRKCB	11
BP	GO:0035150	regulation of tube size	12/66	147/18870	1.08762127002762e-13	6.57557692837533e-12	4.51267421686899e-12	ADRA2C/CHRM3/HTR1A/ADRA1B/HRH2/DRD5/ADRB1/NOS1/HTR1B/HTR2A/DRD1/FAAH	12
BP	GO:0095500	acetylcholine receptor signaling pathway	8/66	32/18870	1.42096927595138e-13	8.24730567762183e-12	5.65994498968425e-12	CHRM2/CHRM1/CHRM4/CHRM3/CHRM5/CDK5R1/HRH3/PRKCB	8
BP	GO:1905145	cellular response to acetylcholine	8/66	34/18870	2.43941702389435e-13	1.36138234679643e-11	9.34286843969255e-12	CHRM2/CHRM1/CHRM4/CHRM3/CHRM5/CDK5R1/HRH3/PRKCB	8
BP	GO:1905144	response to acetylcholine	8/66	37/18870	5.14483207157841e-13	2.76487086513343e-11	1.89747022990767e-11	CHRM2/CHRM1/CHRM4/CHRM3/CHRM5/CDK5R1/HRH3/PRKCB	8
BP	GO:0098926	postsynaptic signal transduction	8/66	39/18870	8.1537645659629e-13	4.22539728043292e-11	2.89979747345899e-11	CHRM2/CHRM1/CHRM4/CHRM3/CHRM5/CDK5R1/HRH3/PRKCB	8
BP	GO:1903522	regulation of blood circulation	13/66	258/18870	4.63169411592981e-12	2.31744419386695e-10	1.59041111929931e-10	CHRM2/ADRA2C/CHRM3/SCN5A/THRB/HTR1A/ADRA1B/HRH2/ADRB1/TACR3/NOS1/HTR2A/FAAH	13
BP	GO:0035249	synaptic transmission, glutamatergic	10/66	111/18870	5.25726762769505e-12	2.464490924108e-10	1.69132606493247e-10	GRM1/GRM2/GRIN2B/HTR1B/HTR2A/DRD1/GRM5/GRIN1/GRIA2/GRM4	10
BP	GO:0051937	catecholamine transport	9/66	76/18870	5.26528040298745e-12	2.464490924108e-10	1.69132606493247e-10	GRM2/CHRNA4/ADRA2C/CHRM5/HTR1B/HTR2A/DRD1/HRH3/PRKCB	9
BP	GO:0023061	signal release	16/66	484/18870	7.21798522942421e-12	3.27290517746704e-10	2.24612303520898e-10	TACR2/GRM2/CHRNA4/ADRA2C/CHRM3/HTR1A/PRKCE/HTR1B/HTR2A/MC4R/HRH3/HTR2C/PRKCG/FFAR1/GRM4/PRKCB	16
BP	GO:0051966	regulation of synaptic transmission, glutamatergic	9/66	79/18870	7.54439586672398e-12	3.31724800079288e-10	2.27655454223952e-10	GRM1/GRM2/GRIN2B/HTR1B/HTR2A/DRD1/GRM5/GRIN1/GRM4	9
BP	GO:0042310	vasoconstriction	9/66	83/18870	1.19181208756864e-11	5.08623335018263e-10	3.49057038650134e-10	ADRA2C/CHRM3/HTR1A/ADRA1B/HRH2/DRD5/HTR1B/HTR2A/FAAH	9
BP	GO:0099171	presynaptic modulation of chemical synaptic transmission	7/66	32/18870	1.44967085537194e-11	6.00992117469911e-10	4.12447708024619e-10	GRM2/CHRM2/HTR1B/HTR2A/DRD1/PRKCG/PRKCB	7
BP	GO:0043279	response to alkaloid	9/66	93/18870	3.39367620064807e-11	1.36784004642788e-09	9.3871862158277e-10	GRM2/PRKCE/DRD5/TACR3/HTR1B/HTR2A/DRD1/SLC6A1/PRKCG	9
BP	GO:0050890	cognition	13/66	317/18870	6.10964820951014e-11	2.39597285189168e-09	1.64430361484967e-09	TACR2/CHRM1/CHRNA4/EGFR/DRD5/GRIN2B/HTR2A/DRD1/HRH3/SLC6A1/GRM5/PRKCG/GRIN1	13
BP	GO:0006939	smooth muscle contraction	9/66	109/18870	1.44001662560802e-10	5.49858979936114e-09	3.77356157292295e-09	TACR2/CHRM2/ADRA2C/CHRM3/TACR3/HTR2A/DRD1/PTGER3/SSTR2	9
BP	GO:0007189	adenylate cyclase-activating G protein-coupled receptor signaling pathway	10/66	158/18870	1.79399488063134e-10	6.67458095332327e-09	4.5806185076309e-09	ADRA2C/S1PR5/ADRA1B/DRD5/ADRB1/SSTR4/DRD1/PTGER3/MC4R/HTR5A	10
BP	GO:0042220	response to cocaine	7/66	49/18870	3.53129596110535e-10	1.28097760989096e-08	8.79106836633068e-09	GRM2/DRD5/TACR3/HTR1B/HTR2A/DRD1/SLC6A1	7
BP	GO:0050805	negative regulation of synaptic transmission	7/66	54/18870	7.18134914830747e-10	2.54149697907174e-08	1.74417363139894e-08	GRM2/NPY5R/DRD5/HTR1B/HTR2A/DRD1/SLC6A1	7
BP	GO:0015872	dopamine transport	7/66	55/18870	8.20610571044901e-10	2.83501413949084e-08	1.94560802057262e-08	GRM2/CHRNA4/CHRM5/HTR1B/HTR2A/DRD1/PRKCB	7
BP	GO:0050433	regulation of catecholamine secretion	7/66	56/18870	9.35273575961071e-10	3.15600455516166e-08	2.16589670222564e-08	GRM2/CHRNA4/ADRA2C/HTR1B/HTR2A/HRH3/PRKCB	7
BP	GO:1990806	ligand-gated ion channel signaling pathway	6/66	33/18870	1.49202550300375e-09	4.92029319286011e-08	3.37668929627166e-08	CHRM3/GRIN2B/CDK5R1/GRIN1/GRIA2/FFAR1	6
BP	GO:0050432	catecholamine secretion	7/66	61/18870	1.73543946691199e-09	5.59582814775399e-08	3.84029411859355e-08	GRM2/CHRNA4/ADRA2C/HTR1B/HTR2A/HRH3/PRKCB	7
BP	GO:0060078	regulation of postsynaptic membrane potential	9/66	148/18870	2.22454062559111e-09	7.01697488637543e-08	4.81559595379677e-08	GRM1/CHRM1/CHRNA4/HTR3A/ADRB1/GRIN2B/GRM5/GRIN1/GRIA2	9
BP	GO:0019229	regulation of vasoconstriction	7/66	64/18870	2.45089602873457e-09	7.56648965466778e-08	5.19271588618791e-08	ADRA2C/CHRM3/HTR1A/ADRA1B/HRH2/HTR2A/FAAH	7
BP	GO:0006936	muscle contraction	12/66	351/18870	2.8428602336056e-09	8.59372958117025e-08	5.8976881162081e-08	TACR2/CHRM2/ADRA2C/CHRM3/SCN5A/ADRA1B/TACR3/NOS1/HTR2A/DRD1/PTGER3/SSTR2	12
BP	GO:0007631	feeding behavior	8/66	106/18870	3.32667504653888e-09	9.8510316174039e-08	6.76054692594153e-08	OPRD1/NPY5R/NPY1R/TACR3/HTR1B/DRD1/MC4R/HTR2C	8
BP	GO:0006816	calcium ion transport	13/66	445/18870	3.84775660775646e-09	1.11661896757092e-07	7.66311105460549e-08	OPRD1/CHRNA4/SCN5A/PRKCE/GRIN2B/NOS1/HTR2A/DRD1/CACNA1B/HTR2C/GRIN1/FFAR1/PRKCB	13
BP	GO:0007218	neuropeptide signaling pathway	8/66	110/18870	4.47012550618942e-09	1.27179453127075e-07	8.72804691198181e-08	OPRD1/NPY5R/NPY1R/NPBWR1/SSTR4/SSTR3/SSTR2/SSTR1	8
BP	GO:0032355	response to estradiol	8/66	113/18870	5.53743544268757e-09	1.54515746679609e-07	1.06040767789118e-07	EGFR/TACR3/F7/SLC6A1/SSTR3/HTR5A/SSTR2/SSTR1	8
BP	GO:0046717	acid secretion	6/66	43/18870	7.99155094671198e-09	2.18787555163756e-07	1.50149100210318e-07	HRH2/CHRM5/HTR1B/CCKBR/PTGER3/SLC6A1	6
BP	GO:0015850	organic hydroxy compound transport	11/66	308/18870	8.86398310835971e-09	2.38178509078332e-07	1.63456686559616e-07	GRM2/CHRNA4/ADRA2C/HTR1A/CHRM5/NOS1/HTR1B/HTR2A/DRD1/HRH3/PRKCB	11
BP	GO:0001505	regulation of neurotransmitter levels	9/66	188/18870	1.81184755650866e-08	4.77998328089829e-07	3.28039768125778e-07	TACR2/NOS1/HTR1B/DRD1/HRH3/SLC6A1/PRKCG/GRM4/PRKCB	9
BP	GO:0055074	calcium ion homeostasis	11/66	331/18870	1.86298945503397e-08	4.82713874866837e-07	3.3127594444777e-07	GRM1/PRKCE/DRD5/NOS1/HTR1B/HTR2A/DRD1/HTR2C/GRM5/GRIN1/PRKCB	11
BP	GO:1902075	cellular response to salt	9/66	199/18870	2.96522295742562e-08	7.54831317758697e-07	5.18024176865122e-07	CHRM2/CHRM1/CHRM4/CHRM3/SCN5A/CHRM5/CDK5R1/HRH3/PRKCB	9
BP	GO:0071880	adenylate cyclase-activating adrenergic receptor signaling pathway	5/66	27/18870	3.41195853709889e-08	8.53577902988014e-07	5.85791792394836e-07	ADRA2C/ADRA1B/DRD5/ADRB1/DRD1	5
BP	GO:0042391	regulation of membrane potential	12/66	440/18870	3.50571865896369e-08	8.62169114263783e-07	5.91687752253283e-07	OPRD1/GRM1/CHRM1/CHRNA4/SCN5A/HTR3A/ADRB1/GRIN2B/DRD1/GRM5/GRIN1/GRIA2	12
BP	GO:0007611	learning or memory	10/66	274/18870	3.64728464966301e-08	8.81590835885425e-07	6.0501645380508e-07	TACR2/EGFR/DRD5/GRIN2B/HTR2A/DRD1/SLC6A1/GRM5/PRKCG/GRIN1	10
BP	GO:0042886	amide transport	11/66	354/18870	3.70620544376367e-08	8.81590835885425e-07	6.0501645380508e-07	TACR2/GRM1/GRM2/NPY5R/CHRM3/PRKCE/MC4R/HRH3/HTR2C/FFAR1/PRKCB	11
BP	GO:0097553	calcium ion transmembrane import into cytosol	9/66	205/18870	3.83183781431793e-08	8.96773656221825e-07	6.15436090381114e-07	SCN5A/PRKCE/GRIN2B/NOS1/HTR2A/DRD1/CACNA1B/HTR2C/GRIN1	9
BP	GO:0006836	neurotransmitter transport	9/66	207/18870	4.16618577248124e-08	9.59545326328616e-07	6.58514910738054e-07	TACR2/NOS1/HTR1B/DRD1/HRH3/SLC6A1/PRKCG/GRM4/PRKCB	9
BP	GO:0003012	muscle system process	12/66	452/18870	4.70737823709038e-08	1.06725090969034e-06	7.32430890178866e-07	TACR2/CHRM2/ADRA2C/CHRM3/SCN5A/ADRA1B/TACR3/NOS1/HTR2A/DRD1/PTGER3/SSTR2	12
BP	GO:0022600	digestive system process	7/66	103/18870	7.02450707297356e-08	1.56808611736687e-06	1.07614310785959e-06	CHRM1/CHRM3/HRH2/HTR4/CHRM5/CCKBR/PTGER3	7
BP	GO:0043410	positive regulation of MAPK cascade	12/66	474/18870	7.90305625779856e-08	1.73747494394935e-06	1.19239094415908e-06	GRM1/NPY5R/ADRA2C/ADRA1B/PRKCE/EGFR/SSTR4/HTR2A/MAP3K10/HTR2C/GRM5/GRM4	12
BP	GO:0001696	gastric acid secretion	4/66	13/18870	9.52900227810144e-08	2.06366900082466e-06	1.41625077063377e-06	HRH2/CHRM5/CCKBR/PTGER3	4
BP	GO:0071875	adrenergic receptor signaling pathway	5/66	33/18870	9.86977090692122e-08	2.10603493910922e-06	1.44532558482159e-06	ADRA2C/ADRA1B/DRD5/ADRB1/DRD1	5
BP	GO:0006874	intracellular calcium ion homeostasis	10/66	308/18870	1.09102296518641e-07	2.29431061229781e-06	1.57453504968169e-06	GRM1/PRKCE/DRD5/NOS1/HTR1B/HTR2A/DRD1/HTR2C/GRM5/PRKCB	10
BP	GO:0007216	G protein-coupled glutamate receptor signaling pathway	4/66	14/18870	1.33055506744486e-07	2.7303119968992e-06	1.87375323665468e-06	GRM1/GRM2/GRM5/GRM4	4
BP	GO:0032228	regulation of synaptic transmission, GABAergic	5/66	35/18870	1.34274428688145e-07	2.7303119968992e-06	1.87375323665468e-06	NPY5R/PRKCE/HTR1B/SLC6A1/CA7	5
BP	GO:0006937	regulation of muscle contraction	8/66	170/18870	1.35480677999133e-07	2.7303119968992e-06	1.87375323665468e-06	TACR2/CHRM2/ADRA2C/CHRM3/SCN5A/ADRA1B/TACR3/NOS1	8
BP	GO:0030900	forebrain development	11/66	407/18870	1.52094401605382e-07	3.02313666752615e-06	2.07471238527313e-06	KCNA3/SCN5A/EGFR/SSTR4/CDK5R1/DRD1/SSTR3/HTR5A/HTR6/SSTR2/SSTR1	11
BP	GO:0014059	regulation of dopamine secretion	5/66	37/18870	1.7932653420456e-07	3.51625406933535e-06	2.41312804206989e-06	GRM2/CHRNA4/HTR1B/HTR2A/PRKCB	5
BP	GO:0032890	regulation of organic acid transport	6/66	77/18870	2.83261668700891e-07	5.4801690837999e-06	3.76091983987428e-06	GRM2/NPY5R/SSTR4/HTR1B/HRH3/SLC6A1	6
BP	GO:0014046	dopamine secretion	5/66	41/18870	3.04993831494601e-07	5.82297433550875e-06	3.99617956501236e-06	GRM2/CHRNA4/HTR1B/HTR2A/PRKCB	5
BP	GO:0051955	regulation of amino acid transport	5/66	43/18870	3.89657144963847e-07	7.34275996548756e-06	5.03917510780313e-06	GRM2/NPY5R/HTR1B/HRH3/SLC6A1	5
BP	GO:0007586	digestion	7/66	134/18870	4.27428657835592e-07	7.95126900665954e-06	5.45678151568786e-06	CHRM1/CHRM3/HRH2/HTR4/CHRM5/CCKBR/PTGER3	7
BP	GO:0033555	multicellular organismal response to stress	6/66	91/18870	7.66524878397784e-07	1.4078830361458e-05	9.66199247120991e-06	HTR1A/ADRB1/NOS1/DRD1/HTR2C/PRKCG	6
BP	GO:0018105	peptidyl-serine phosphorylation	9/66	295/18870	8.37353390558938e-07	1.51874971212627e-05	1.04228461509047e-05	OPRD1/PRKCE/PRKCQ/EGFR/CDK5R1/NOS1/MAP3K10/PRKCG/PRKCB	9
BP	GO:0006837	serotonin transport	4/66	22/18870	9.5208329978927e-07	1.70552205925214e-05	1.17046238024776e-05	HTR1A/NOS1/HTR1B/HRH3	4
BP	GO:0018209	peptidyl-serine modification	9/66	308/18870	1.1975316974285e-06	2.11904694264482e-05	1.45425543744205e-05	OPRD1/PRKCE/PRKCQ/EGFR/CDK5R1/NOS1/MAP3K10/PRKCG/PRKCB	9
BP	GO:0051588	regulation of neurotransmitter transport	6/66	99/18870	1.26076170874991e-06	2.18237220105545e-05	1.49771417330948e-05	TACR2/NOS1/HTR1B/DRD1/PRKCG/PRKCB	6
BP	GO:0019932	second-messenger-mediated signaling	9/66	310/18870	1.26339948234774e-06	2.18237220105545e-05	1.49771417330948e-05	CHRM3/PDE2A/EGFR/GRIN2B/NOS1/HTR2C/GRM5/SELE/GRIN1	9
BP	GO:0014821	phasic smooth muscle contraction	4/66	24/18870	1.3757725978849e-06	2.32121632503604e-05	1.59299985018252e-05	TACR2/DRD1/PTGER3/SSTR2	4
BP	GO:0035235	ionotropic glutamate receptor signaling pathway	4/66	24/18870	1.3757725978849e-06	2.32121632503604e-05	1.59299985018252e-05	GRIN2B/CDK5R1/GRIN1/GRIA2	4
BP	GO:0051932	synaptic transmission, GABAergic	5/66	58/18870	1.78136369463905e-06	2.97098703554168e-05	2.03892323669515e-05	NPY5R/PRKCE/HTR1B/SLC6A1/CA7	5
BP	GO:0006940	regulation of smooth muscle contraction	5/66	61/18870	2.29420423252608e-06	3.74343620333777e-05	2.56903815761002e-05	TACR2/CHRM2/ADRA2C/CHRM3/TACR3	5
BP	GO:0090257	regulation of muscle system process	8/66	247/18870	2.2961117994284e-06	3.74343620333777e-05	2.56903815761002e-05	TACR2/CHRM2/ADRA2C/CHRM3/SCN5A/ADRA1B/TACR3/NOS1	8
BP	GO:0007204	positive regulation of cytosolic calcium ion concentration	7/66	173/18870	2.38134399482812e-06	3.83925570721733e-05	2.63479698141216e-05	ADRA1B/NOS1/HTR2A/CCKBR/PTGER3/GRIN1/FFAR1	7
BP	GO:0050806	positive regulation of synaptic transmission	7/66	174/18870	2.47436890665836e-06	3.94539481710031e-05	2.70763792446364e-05	TACR2/PRKCE/GRIN2B/DRD1/PRKCG/CA7/GRIN1	7
BP	GO:0051953	negative regulation of amine transport	4/66	28/18870	2.6232164799322e-06	4.13726860041481e-05	2.83931669338199e-05	NPY5R/ADRA2C/HTR1B/HRH3	4
BP	GO:0015800	acidic amino acid transport	5/66	66/18870	3.40030510637655e-06	5.30520721435739e-05	3.64084734649939e-05	GRM1/GRM2/NPY5R/HRH3/SLC6A1	5
BP	GO:0070588	calcium ion transmembrane transport	9/66	352/18870	3.58361851814021e-06	5.53173454236324e-05	3.79630808304663e-05	SCN5A/PRKCE/GRIN2B/NOS1/HTR2A/DRD1/CACNA1B/HTR2C/GRIN1	9
BP	GO:0034765	regulation of monoatomic ion transmembrane transport	10/66	454/18870	3.72167102968713e-06	5.68436280429055e-05	3.90105351145044e-05	KCNA3/KCNC3/SCN5A/PRKCE/GRIN2B/NOS1/DRD1/CACNA1B/GRM5/GRIN1	10
BP	GO:0001820	serotonin secretion	3/66	10/18870	4.81894235270259e-06	7.28363057684526e-05	4.99859590532527e-05	HTR1A/HTR1B/HRH3	3
BP	GO:0051051	negative regulation of transport	10/66	469/18870	4.96030800977185e-06	7.42000713626696e-05	5.09218814676524e-05	TACR2/NPY5R/ADRA2C/PRKCE/NOS1/HTR1B/HTR2A/PTGER3/HRH3/PRKCB	10
BP	GO:0045777	positive regulation of blood pressure	4/66	33/18870	5.17415353398337e-06	7.66091507939782e-05	5.25751798404755e-05	ADRA1B/DRD5/ADRB1/TACR3	4
BP	GO:0050795	regulation of behavior	5/66	74/18870	5.99843010770549e-06	8.79163847099058e-05	6.03350864634705e-05	HTR1A/ADRB1/TACR3/HTR1B/MC4R	5
BP	GO:0007626	locomotory behavior	7/66	201/18870	6.41296763961268e-06	9.305216045078e-05	6.38596567060379e-05	OPRD1/GRM1/NPY1R/PRKCE/DRD1/HTR2C/GRM5	7
BP	GO:0031667	response to nutrient levels	10/66	495/18870	7.96512012395563e-06	0.000114136513764899	7.83293859201234e-05	ADRB1/HTR4/F7/MC4R/SSTR3/HTR2C/PRKCG/SSTR2/SSTR1/PRKCB	10
BP	GO:0008016	regulation of heart contraction	7/66	208/18870	8.02338001655387e-06	0.000114136513764899	7.83293859201234e-05	CHRM2/SCN5A/THRB/ADRA1B/ADRB1/TACR3/NOS1	7
BP	GO:0071392	cellular response to estradiol stimulus	4/66	38/18870	9.2117835004766e-06	0.000129769882128073	8.90582237245873e-05	EGFR/SSTR3/SSTR2/SSTR1	4
BP	GO:0043270	positive regulation of monoatomic ion transport	7/66	214/18870	9.65880386971334e-06	0.00013347547061861	9.16012878270559e-05	TACR2/CHRM1/SCN5A/NOS1/DRD1/GRIN1/FFAR1	7
BP	GO:0048167	regulation of synaptic plasticity	7/66	214/18870	9.65880386971334e-06	0.00013347547061861	9.16012878270559e-05	GRM2/DRD5/GRIN2B/DRD1/GRM5/PRKCG/GRIN1	7
BP	GO:0007269	neurotransmitter secretion	6/66	144/18870	1.10905251478799e-05	0.00015039581298667	0.000103213347662512	TACR2/HTR1B/HRH3/PRKCG/GRM4/PRKCB	6
BP	GO:0099643	signal release from synapse	6/66	144/18870	1.10905251478799e-05	0.00015039581298667	0.000103213347662512	TACR2/HTR1B/HRH3/PRKCG/GRM4/PRKCB	6
BP	GO:0046879	hormone secretion	8/66	308/18870	1.16154900063097e-05	0.000156056259251438	0.000107097987777475	TACR2/CHRM3/HTR1A/PRKCE/MC4R/HTR2C/FFAR1/PRKCB	8
BP	GO:0032941	secretion by tissue	4/66	42/18870	1.38223963372473e-05	0.000182988917707564	0.000125581280533465	CHRM1/CHRM3/PRKCE/HTR4	4
BP	GO:0006865	amino acid transport	6/66	150/18870	1.39984630362092e-05	0.000182988917707564	0.000125581280533465	GRM1/GRM2/NPY5R/HTR1B/HRH3/SLC6A1	6
BP	GO:0007612	learning	6/66	150/18870	1.39984630362092e-05	0.000182988917707564	0.000125581280533465	TACR2/DRD5/DRD1/SLC6A1/GRM5/GRIN1	6
BP	GO:0009914	hormone transport	8/66	319/18870	1.49700878003787e-05	0.000193942833913834	0.000133098712962013	TACR2/CHRM3/HTR1A/PRKCE/MC4R/HTR2C/FFAR1/PRKCB	8
BP	GO:0042596	fear response	4/66	45/18870	1.82552448996648e-05	0.000234410268578882	0.000160870625757643	HTR1A/ADRB1/DRD1/HTR2C	4
BP	GO:0030072	peptide hormone secretion	7/66	241/18870	2.08389222820044e-05	0.000265239265185863	0.000182027889924064	TACR2/CHRM3/PRKCE/MC4R/HTR2C/FFAR1/PRKCB	7
BP	GO:0060047	heart contraction	7/66	243/18870	2.19753844911484e-05	0.000277103328281839	0.000190169936199804	CHRM2/SCN5A/THRB/ADRA1B/ADRB1/TACR3/NOS1	7
BP	GO:0051956	negative regulation of amino acid transport	3/66	16/18870	2.21529883395543e-05	0.000277103328281839	0.000190169936199804	NPY5R/HTR1B/HRH3	3
BP	GO:0002790	peptide secretion	7/66	246/18870	2.37757106536917e-05	0.000294859454346211	0.000202355576053912	TACR2/CHRM3/PRKCE/MC4R/HTR2C/FFAR1/PRKCB	7
BP	GO:0046883	regulation of hormone secretion	7/66	251/18870	2.70460743403739e-05	0.000332575032778665	0.000228238950276483	TACR2/CHRM3/HTR1A/PRKCE/HTR2C/FFAR1/PRKCB	7
BP	GO:0003015	heart process	7/66	255/18870	2.99218516824371e-05	0.000364845435220305	0.000250385419651354	CHRM2/SCN5A/THRB/ADRA1B/ADRB1/TACR3/NOS1	7
BP	GO:0051048	negative regulation of secretion	6/66	172/18870	3.03640888574316e-05	0.00036715244110111	0.000251968667185353	TACR2/NPY5R/ADRA2C/HTR1B/PTGER3/HRH3	6
BP	GO:0021549	cerebellum development	5/66	104/18870	3.15887166123087e-05	0.000378803535574048	0.000259964557766368	SCN5A/CDK5R1/SSTR3/SSTR2/SSTR1	5
BP	GO:0015833	peptide transport	7/66	262/18870	3.55595887036237e-05	0.000422925927942279	0.000290244787865643	TACR2/CHRM3/PRKCE/MC4R/HTR2C/FFAR1/PRKCB	7
BP	GO:0031279	regulation of cyclase activity	4/66	54/18870	3.78433477719024e-05	0.000445197339247405	0.00030552916894196	GRM2/DRD5/NOS1/DRD1	4
BP	GO:0042053	regulation of dopamine metabolic process	3/66	19/18870	3.80458098323075e-05	0.000445197339247405	0.00030552916894196	HTR1A/TACR3/DRD1	3
BP	GO:0014048	regulation of glutamate secretion	3/66	20/18870	4.46479070011763e-05	0.000514159627450054	0.000352856474712722	GRM2/NPY5R/HRH3	3
BP	GO:0042069	regulation of catecholamine metabolic process	3/66	20/18870	4.46479070011763e-05	0.000514159627450054	0.000352856474712722	HTR1A/TACR3/DRD1	3
BP	GO:0008217	regulation of blood pressure	6/66	187/18870	4.84841527775881e-05	0.000553940989608506	0.000380157550995427	NPY1R/ADRA1B/DRD5/ADRB1/TACR3/NOS1	6
BP	GO:0022037	metencephalon development	5/66	114/18870	4.90886168414795e-05	0.000556444157306153	0.000381875420081701	SCN5A/CDK5R1/SSTR3/SSTR2/SSTR1	5
BP	GO:0021537	telencephalon development	7/66	276/18870	4.94702248742203e-05	0.000556444157306153	0.000381875420081701	KCNA3/SCN5A/EGFR/CDK5R1/DRD1/HTR5A/HTR6	7
BP	GO:0051339	regulation of lyase activity	4/66	58/18870	5.02392077813571e-05	0.00056074684992884	0.000384828263653149	GRM2/DRD5/NOS1/DRD1	4
BP	GO:0022029	telencephalon cell migration	4/66	61/18870	6.13102748413741e-05	0.000679093196907128	0.000466046765768902	EGFR/CDK5R1/DRD1/HTR6	4
BP	GO:0045471	response to ethanol	5/66	121/18870	6.52340996307871e-05	0.000717080898214182	0.000492116891951552	PRKCE/GRIN2B/HTR1B/GRIN1/PRKCB	5
BP	GO:0010959	regulation of metal ion transport	8/66	398/18870	7.20133139954245e-05	0.000785649012085421	0.000539173684524508	OPRD1/SCN5A/PRKCE/NOS1/HTR2A/DRD1/GRIN1/FFAR1	8
BP	GO:0021885	forebrain cell migration	4/66	64/18870	7.4062420496628e-05	0.000801974418959755	0.000550377453179969	EGFR/CDK5R1/DRD1/HTR6	4
BP	GO:0032891	negative regulation of organic acid transport	3/66	24/18870	7.84803514558523e-05	0.000843518444166235	0.000578888206450185	NPY5R/HTR1B/HRH3	3
BP	GO:0043271	negative regulation of monoatomic ion transport	5/66	133/18870	0.000102122536848241	0.00108561909400671	0.000745036572186404	PRKCE/NOS1/HTR1B/HTR2A/HRH3	5
BP	GO:0051047	positive regulation of secretion	7/66	310/18870	0.000102501596057146	0.00108561909400671	0.000745036572186404	TACR2/CHRM3/PRKCE/SSTR4/SLC6A1/FFAR1/PRKCB	7
BP	GO:0007205	protein kinase C-activating G protein-coupled receptor signaling pathway	3/66	27/18870	0.000112568892697021	0.00117508966405307	0.000806438261956697	CHRM1/HTR1B/GRM5	3
BP	GO:0010460	positive regulation of heart rate	3/66	27/18870	0.000112568892697021	0.00117508966405307	0.000806438261956697	ADRA1B/ADRB1/TACR3	3
BP	GO:0051209	release of sequestered calcium ion into cytosol	5/66	136/18870	0.000113447610150664	0.00117580344520439	0.000806928114304726	PRKCE/NOS1/HTR2A/DRD1/HTR2C	5
BP	GO:0051283	negative regulation of sequestering of calcium ion	5/66	137/18870	0.00011742907139305	0.00120843675596677	0.000829323639700075	PRKCE/NOS1/HTR2A/DRD1/HTR2C	5
BP	GO:0051282	regulation of sequestering of calcium ion	5/66	139/18870	0.000125713086959182	0.00126723058643262	0.000869672555961594	PRKCE/NOS1/HTR2A/DRD1/HTR2C	5
BP	GO:0007202	activation of phospholipase C activity	3/66	28/18870	0.000125762373843072	0.00126723058643262	0.000869672555961594	EGFR/HTR2A/SELE	3
BP	GO:0014047	glutamate secretion	3/66	28/18870	0.000125762373843072	0.00126723058643262	0.000869672555961594	GRM2/NPY5R/HRH3	3
BP	GO:0051208	sequestering of calcium ion	5/66	143/18870	0.000143620052928589	0.00143719101240953	0.000986312668387985	PRKCE/NOS1/HTR2A/DRD1/HTR2C	5
BP	GO:0015711	organic anion transport	8/66	443/18870	0.000151018434993986	0.00150087499435804	0.00103001758835119	GRM1/GRM2/NPY5R/CA4/SSTR4/HTR1B/HRH3/SLC6A1	8
BP	GO:0030534	adult behavior	5/66	145/18870	0.000153274785426733	0.00151293682757952	0.00103829535992617	OPRD1/GRM2/CHRNA4/HTR2A/DRD1	5
BP	GO:0045987	positive regulation of smooth muscle contraction	3/66	30/18870	0.000155082182723269	0.00152043410223961	0.00104344057507974	TACR2/CHRM3/TACR3	3
BP	GO:0019233	sensory perception of pain	4/66	78/18870	0.00016028131101943	0.00156086028382009	0.00107118417678828	GRM1/CHRNA4/NPY1R/HTR2A	4
BP	GO:0007271	synaptic transmission, cholinergic	3/66	31/18870	0.000171269605020228	0.00165674797922901	0.00113698979894131	TACR2/CHRNA4/CHRM3	3
BP	GO:0045907	positive regulation of vasoconstriction	3/66	32/18870	0.000188515535184322	0.00179957922073981	0.00123501174712167	HRH2/HTR2A/FAAH	3
BP	GO:0060292	long-term synaptic depression	3/66	32/18870	0.000188515535184322	0.00179957922073981	0.00123501174712167	GRM2/DRD5/DRD1	3
BP	GO:1903531	negative regulation of secretion by cell	5/66	152/18870	0.000191027504496376	0.00181163992826302	0.0012432887461546	TACR2/NPY5R/ADRA2C/HTR1B/HRH3	5
BP	GO:0046928	regulation of neurotransmitter secretion	4/66	82/18870	0.000194486416162339	0.00183246616786723	0.00125758133759106	TACR2/HTR1B/PRKCG/PRKCB	4
BP	GO:0033238	regulation of amine metabolic process	3/66	33/18870	0.000206849673349355	0.00193637984535429	0.00132889501520197	HTR1A/TACR3/DRD1	3
BP	GO:0032024	positive regulation of insulin secretion	4/66	84/18870	0.000213429958605913	0.00198517224318705	0.00136238016761939	CHRM3/PRKCE/FFAR1/PRKCB	4
BP	GO:0046942	carboxylic acid transport	7/66	351/18870	0.000220318559432132	0.00203297713236509	0.00139518761450714	GRM1/GRM2/NPY5R/SSTR4/HTR1B/HRH3/SLC6A1	7
BP	GO:0030902	hindbrain development	5/66	157/18870	0.00022206322460733	0.00203297713236509	0.00139518761450714	SCN5A/CDK5R1/SSTR3/SSTR2/SSTR1	5
BP	GO:0008306	associative learning	4/66	85/18870	0.000223384129181574	0.00203297713236509	0.00139518761450714	DRD5/DRD1/SLC6A1/GRIN1	4
BP	GO:0015849	organic acid transport	7/66	352/18870	0.000224173908462036	0.00203297713236509	0.00139518761450714	GRM1/GRM2/NPY5R/SSTR4/HTR1B/HRH3/SLC6A1	7
BP	GO:0051924	regulation of calcium ion transport	6/66	251/18870	0.000243215379111082	0.00218446017667816	0.00149914710518157	OPRD1/PRKCE/NOS1/DRD1/GRIN1/FFAR1	6
BP	GO:0051968	positive regulation of synaptic transmission, glutamatergic	3/66	35/18870	0.000246899702946394	0.00218446017667816	0.00149914710518157	GRIN2B/DRD1/GRIN1	3
BP	GO:0098810	neurotransmitter reuptake	3/66	35/18870	0.000246899702946394	0.00218446017667816	0.00149914710518157	NOS1/DRD1/SLC6A1	3
BP	GO:1903725	regulation of phospholipid metabolic process	3/66	35/18870	0.000246899702946394	0.00218446017667816	0.00149914710518157	CHRM5/HTR2A/HTR2C	3
BP	GO:0097305	response to alcohol	6/66	254/18870	0.000259250066327596	0.00227982937115965	0.00156459689152093	PRKCE/GRIN2B/HTR1B/F7/GRIN1/PRKCB	6
BP	GO:0007617	mating behavior	3/66	36/18870	0.000268673330216532	0.00234846386833848	0.00161169924150183	THRB/DRD5/DRD1	3
BP	GO:0007589	body fluid secretion	4/66	90/18870	0.000278235783258669	0.00241359762546065	0.00165639911036728	CHRM1/CHRM3/PRKCE/HTR4	4
BP	GO:0050878	regulation of body fluid levels	7/66	365/18870	0.000279451689233211	0.00241359762546065	0.00165639911036728	CHRM1/ADRA2C/CHRM3/PRKCE/PRKCQ/HTR4/F7	7
BP	GO:0010863	positive regulation of phospholipase C activity	3/66	37/18870	0.000291650641695707	0.00248932400647336	0.00170836846466959	EGFR/HTR2A/SELE	3
BP	GO:0042755	eating behavior	3/66	37/18870	0.000291650641695707	0.00248932400647336	0.00170836846466959	OPRD1/NPY5R/MC4R	3
BP	GO:0001662	behavioral fear response	3/66	39/18870	0.000341328191068467	0.00284636324850774	0.00195339666515892	HTR1A/DRD1/HTR2C	3
BP	GO:0031281	positive regulation of cyclase activity	3/66	39/18870	0.000341328191068467	0.00284636324850774	0.00195339666515892	DRD5/NOS1/DRD1	3
BP	GO:0045823	positive regulation of heart contraction	3/66	39/18870	0.000341328191068467	0.00284636324850774	0.00195339666515892	ADRA1B/ADRB1/TACR3	3
BP	GO:1900274	regulation of phospholipase C activity	3/66	39/18870	0.000341328191068467	0.00284636324850774	0.00195339666515892	EGFR/HTR2A/SELE	3
BP	GO:0002209	behavioral defense response	3/66	40/18870	0.000368083559547006	0.00301745336103223	0.00207081205668431	HTR1A/DRD1/HTR2C	3
BP	GO:0051349	positive regulation of lyase activity	3/66	40/18870	0.000368083559547006	0.00301745336103223	0.00207081205668431	DRD5/NOS1/DRD1	3
BP	GO:1903524	positive regulation of blood circulation	3/66	40/18870	0.000368083559547006	0.00301745336103223	0.00207081205668431	ADRA1B/ADRB1/TACR3	3
BP	GO:0006835	dicarboxylic acid transport	4/66	98/18870	0.000385195984182155	0.00313999647779948	0.00215491070985404	GRM1/GRM2/NPY5R/HRH3	4
BP	GO:0042417	dopamine metabolic process	3/66	41/18870	0.000396152877837343	0.00321127276950829	0.0022038260654756	HTR1A/TACR3/DRD1	3
BP	GO:0002027	regulation of heart rate	4/66	102/18870	0.000448438759297722	0.0036052881718888	0.0024742301937733	SCN5A/ADRA1B/ADRB1/TACR3	4
BP	GO:0001659	temperature homeostasis	5/66	183/18870	0.000449729261965454	0.0036052881718888	0.0024742301937733	SCD/ADRB1/HTR2A/DRD1/PTGER3	5
BP	GO:0019098	reproductive behavior	3/66	43/18870	0.000456340125003188	0.00363818418340453	0.00249680600493358	THRB/DRD5/DRD1	3
BP	GO:0045761	regulation of adenylate cyclase activity	3/66	44/18870	0.000488510650138589	0.00385233126821246	0.00264377045212302	GRM2/DRD5/DRD1	3
BP	GO:2000300	regulation of synaptic vesicle exocytosis	3/66	44/18870	0.000488510650138589	0.00385233126821246	0.00264377045212302	HTR1B/PRKCG/PRKCB	3
BP	GO:0001504	neurotransmitter uptake	3/66	45/18870	0.00052210032194137	0.00409495982236177	0.00281028110700732	NOS1/DRD1/SLC6A1	3
BP	GO:0071073	positive regulation of phospholipid biosynthetic process	2/66	10/18870	0.00053246394191492	0.00413157850116871	0.00283541170307636	HTR2A/HTR2C	2
BP	GO:0099566	regulation of postsynaptic cytosolic calcium ion concentration	2/66	10/18870	0.00053246394191492	0.00413157850116871	0.00283541170307636	GRM1/GRM5	2
BP	GO:0060079	excitatory postsynaptic potential	4/66	107/18870	0.000537504635646671	0.00414850652299638	0.0028470290331565	CHRNA4/HTR3A/GRIN2B/GRIN1	4
BP	GO:0021543	pallium development	5/66	191/18870	0.000546463713974645	0.00419533782527624	0.00287916832871074	EGFR/CDK5R1/DRD1/HTR5A/HTR6	5
BP	GO:0009755	hormone-mediated signaling pathway	5/66	193/18870	0.000572918766562576	0.00437529015938051	0.00300266566852187	THRB/SSTR4/SSTR3/SSTR2/SSTR1	5
BP	GO:0090277	positive regulation of peptide hormone secretion	4/66	109/18870	0.000576421056377418	0.00437898928169441	0.00300520429502914	CHRM3/PRKCE/FFAR1/PRKCB	4
BP	GO:0003044	regulation of systemic arterial blood pressure mediated by a chemical signal	3/66	47/18870	0.000593638893775277	0.00444005172612333	0.00304711011129361	ADRA1B/DRD5/ADRB1	3
BP	GO:0042311	vasodilation	3/66	47/18870	0.000593638893775277	0.00444005172612333	0.00304711011129361	ADRB1/NOS1/DRD1	3
BP	GO:0045933	positive regulation of muscle contraction	3/66	47/18870	0.000593638893775277	0.00444005172612333	0.00304711011129361	TACR2/CHRM3/TACR3	3
BP	GO:0090276	regulation of peptide hormone secretion	5/66	195/18870	0.000600325543790456	0.00446703776430745	0.00306563003738608	CHRM3/PRKCE/HTR2C/FFAR1/PRKCB	5
BP	GO:0002793	positive regulation of peptide secretion	4/66	111/18870	0.000617299901019361	0.00456990896111782	0.00313622828337441	CHRM3/PRKCE/FFAR1/PRKCB	4
BP	GO:0021795	cerebral cortex cell migration	3/66	48/18870	0.000631637925116146	0.00462882136032084	0.00317665857075956	EGFR/CDK5R1/HTR6	3
BP	GO:0045776	negative regulation of blood pressure	3/66	48/18870	0.000631637925116146	0.00462882136032084	0.00317665857075956	DRD5/ADRB1/NOS1	3
BP	GO:0002791	regulation of peptide secretion	5/66	198/18870	0.000643268141109027	0.0046412021379086	0.00318515522685737	CHRM3/PRKCE/HTR2C/FFAR1/PRKCB	5
BP	GO:0038003	G protein-coupled opioid receptor signaling pathway	2/66	11/18870	0.000649320492071293	0.0046412021379086	0.00318515522685737	OPRD1/NPBWR1	2
BP	GO:0043278	response to morphine	2/66	11/18870	0.000649320492071293	0.0046412021379086	0.00318515522685737	PRKCE/PRKCG	2
BP	GO:1902093	positive regulation of flagellated sperm motility	2/66	11/18870	0.000649320492071293	0.0046412021379086	0.00318515522685737	TACR2/TACR3	2
BP	GO:2000155	positive regulation of cilium-dependent cell motility	2/66	11/18870	0.000649320492071293	0.0046412021379086	0.00318515522685737	TACR2/TACR3	2
BP	GO:0030073	insulin secretion	5/66	199/18870	0.000658082036903157	0.00468076978209059	0.00321230963318053	CHRM3/PRKCE/MC4R/FFAR1/PRKCB	5
BP	GO:0010518	positive regulation of phospholipase activity	3/66	49/18870	0.000671156369984455	0.0047414623978428	0.00325396164413602	EGFR/HTR2A/SELE	3
BP	GO:0090087	regulation of peptide transport	5/66	200/18870	0.000673150416234058	0.0047414623978428	0.00325396164413602	CHRM3/PRKCE/HTR2C/FFAR1/PRKCB	5
BP	GO:0099565	chemical synaptic transmission, postsynaptic	4/66	115/18870	0.000705165691394489	0.00494297303484736	0.00339225397436657	CHRNA4/HTR3A/GRIN2B/GRIN1	4
BP	GO:0071385	cellular response to glucocorticoid stimulus	3/66	50/18870	0.00071221854075245	0.00496840914726829	0.00340971022040393	SSTR4/SSTR3/SSTR2	3
BP	GO:0051222	positive regulation of protein transport	6/66	308/18870	0.000719184004549604	0.00499299517034199	0.0034265830687682	CHRM1/CHRM3/PRKCE/CDK5R1/FFAR1/PRKCB	6
BP	GO:0003353	positive regulation of cilium movement	2/66	12/18870	0.000777426475750594	0.00524672472704238	0.00360071209821328	TACR2/TACR3	2
BP	GO:0014051	gamma-aminobutyric acid secretion	2/66	12/18870	0.000777426475750594	0.00524672472704238	0.00360071209821328	HTR1B/SLC6A1	2
BP	GO:0014072	response to isoquinoline alkaloid	2/66	12/18870	0.000777426475750594	0.00524672472704238	0.00360071209821328	PRKCE/PRKCG	2
BP	GO:0014831	gastro-intestinal system smooth muscle contraction	2/66	12/18870	0.000777426475750594	0.00524672472704238	0.00360071209821328	TACR2/PTGER3	2
BP	GO:0030432	peristalsis	2/66	12/18870	0.000777426475750594	0.00524672472704238	0.00360071209821328	DRD1/SSTR2	2
BP	GO:0098976	excitatory chemical synaptic transmission	2/66	12/18870	0.000777426475750594	0.00524672472704238	0.00360071209821328	GRIN2B/GRIN1	2
BP	GO:0009410	response to xenobiotic stimulus	7/66	434/18870	0.000784606524652882	0.00527066697810802	0.00361714313996894	GRM2/NOS1/HTR1B/HTR2A/DRD1/GRIN1/PRKCB	7
BP	GO:0031644	regulation of nervous system process	4/66	119/18870	0.000801545053699256	0.00535963996736231	0.0036782033509556	GRM1/GRIN2B/HTR2C/GRIN1	4
BP	GO:1904062	regulation of monoatomic cation transmembrane transport	6/66	315/18870	0.000808384881627651	0.0053805801066134	0.00369257410922143	SCN5A/PRKCE/GRIN2B/NOS1/DRD1/GRIN1	6
BP	GO:0019722	calcium-mediated signaling	5/66	210/18870	0.00083845128199768	0.00555521831131796	0.00381242447858594	CHRM3/GRIN2B/GRM5/SELE/GRIN1	5
BP	GO:0045744	negative regulation of G protein-coupled receptor signaling pathway	3/66	54/18870	0.000892380360037333	0.00588565410188259	0.00403919531385319	SSTR4/HTR1B/GRM5	3
BP	GO:0002024	diet induced thermogenesis	2/66	13/18870	0.000916704169746997	0.00593811495670934	0.00407519804784144	ADRB1/MC4R	2
BP	GO:0014061	regulation of norepinephrine secretion	2/66	13/18870	0.000916704169746997	0.00593811495670934	0.00407519804784144	ADRA2C/HRH3	2
BP	GO:0046541	saliva secretion	2/66	13/18870	0.000916704169746997	0.00593811495670934	0.00407519804784144	CHRM1/CHRM3	2
BP	GO:0048243	norepinephrine secretion	2/66	13/18870	0.000916704169746997	0.00593811495670934	0.00407519804784144	ADRA2C/HRH3	2
BP	GO:1904951	positive regulation of establishment of protein localization	6/66	324/18870	0.000935389812668443	0.00603222496969738	0.0041397836855408	CHRM1/CHRM3/PRKCE/CDK5R1/FFAR1/PRKCB	6
BP	GO:0070374	positive regulation of ERK1 and ERK2 cascade	5/66	218/18870	0.000991135688226004	0.00634306934141727	0.0043531093597742	NPY5R/EGFR/SSTR4/HTR2A/HTR2C	5
BP	GO:0048168	regulation of neuronal synaptic plasticity	3/66	56/18870	0.000992334073398843	0.00634306934141727	0.0043531093597742	GRIN2B/GRM5/GRIN1	3
BP	GO:0006584	catecholamine metabolic process	3/66	57/18870	0.00104485833928214	0.00662047794890123	0.0045434888023944	HTR1A/TACR3/DRD1	3
BP	GO:0009712	catechol-containing compound metabolic process	3/66	57/18870	0.00104485833928214	0.00662047794890123	0.0045434888023944	HTR1A/TACR3/DRD1	3
BP	GO:0048148	behavioral response to cocaine	2/66	14/18870	0.0010670762426402	0.00670271700463609	0.00459992766250915	HTR2A/DRD1	2
BP	GO:1903727	positive regulation of phospholipid metabolic process	2/66	14/18870	0.0010670762426402	0.00670271700463609	0.00459992766250915	HTR2A/HTR2C	2
BP	GO:0010517	regulation of phospholipase activity	3/66	59/18870	0.00115511163970887	0.00719342055458187	0.00493668674571762	EGFR/HTR2A/SELE	3
BP	GO:0051480	regulation of cytosolic calcium ion concentration	3/66	59/18870	0.00115511163970887	0.00719342055458187	0.00493668674571762	GRM1/HTR1B/GRM5	3
BP	GO:0060193	positive regulation of lipase activity	3/66	60/18870	0.00121288381187398	0.0074571797077506	0.00511769886722919	EGFR/HTR2A/SELE	3
BP	GO:0071384	cellular response to corticosteroid stimulus	3/66	60/18870	0.00121288381187398	0.0074571797077506	0.00511769886722919	SSTR4/SSTR3/SSTR2	3
BP	GO:1902305	regulation of sodium ion transmembrane transport	3/66	60/18870	0.00121288381187398	0.0074571797077506	0.00511769886722919	SCN5A/PRKCE/NOS1	3
BP	GO:0032230	positive regulation of synaptic transmission, GABAergic	2/66	15/18870	0.00122846575307283	0.00748951179709527	0.00513988767097256	PRKCE/CA7	2
BP	GO:0051290	protein heterotetramerization	2/66	15/18870	0.00122846575307283	0.00748951179709527	0.00513988767097256	GRIN2B/GRIN1	2
BP	GO:0015695	organic cation transport	3/66	62/18870	0.00133382496175606	0.00809782434940604	0.00555735923286163	TACR2/ADRA2C/HRH3	3
BP	GO:1903829	positive regulation of protein localization	7/66	476/18870	0.00134099989579158	0.00810746186997327	0.005563973251837	CHRM1/CHRM3/PRKCE/EGFR/CDK5R1/FFAR1/PRKCB	7
BP	GO:0070254	mucus secretion	2/66	16/18870	0.00140079614803473	0.00843383904895597	0.00578795875099739	PRKCE/HTR4	2
BP	GO:0051651	maintenance of location in cell	5/66	237/18870	0.00143593838826002	0.00860969669985658	0.00590864599953884	PRKCE/NOS1/HTR2A/DRD1/HTR2C	5
BP	GO:0046887	positive regulation of hormone secretion	4/66	141/18870	0.00150372389034104	0.00897902619294179	0.00616210872974931	CHRM3/PRKCE/FFAR1/PRKCB	4
BP	GO:0006813	potassium ion transport	5/66	241/18870	0.00154576109335994	0.00919221043633306	0.00630841239999353	KCNA3/KCNC3/NOS1/HTR2A/DRD1	5
BP	GO:0031649	heat generation	2/66	17/18870	0.00158399126115429	0.00934297284526374	0.00641187733441147	ADRB1/PTGER3	2
BP	GO:0071071	regulation of phospholipid biosynthetic process	2/66	17/18870	0.00158399126115429	0.00934297284526374	0.00641187733441147	HTR2A/HTR2C	2
BP	GO:0050714	positive regulation of protein secretion	4/66	144/18870	0.00162456491869548	0.00954349674909776	0.00654949249131015	CHRM3/PRKCE/FFAR1/PRKCB	4
BP	GO:0007625	grooming behavior	2/66	18/18870	0.00177797531099669	0.0102782556822956	0.00705374143091999	DRD1/MC4R	2
BP	GO:0010522	regulation of calcium ion transport into cytosol	2/66	18/18870	0.00177797531099669	0.0102782556822956	0.00705374143091999	NOS1/GRIN1	2
BP	GO:0043117	positive regulation of vascular permeability	2/66	18/18870	0.00177797531099669	0.0102782556822956	0.00705374143091999	TACR2/PDE2A	2
BP	GO:0044070	regulation of monoatomic anion transport	2/66	18/18870	0.00177797531099669	0.0102782556822956	0.00705374143091999	GRM5/CA7	2
BP	GO:0009306	protein secretion	6/66	368/18870	0.00179219826125759	0.0103193637979554	0.00708195302902959	TACR2/CHRM3/PRKCE/MC4R/FFAR1/PRKCB	6
BP	GO:0019226	transmission of nerve impulse	3/66	69/18870	0.00181592057965057	0.0103791477492815	0.00712298144352008	DRD5/CHRM5/DRD1	3
BP	GO:0035592	establishment of protein localization to extracellular region	6/66	369/18870	0.00181688733860613	0.0103791477492815	0.00712298144352008	TACR2/CHRM3/PRKCE/MC4R/FFAR1/PRKCB	6
BP	GO:0031960	response to corticosteroid	4/66	149/18870	0.00184073415704223	0.0104741382818364	0.00718817136248481	SSTR4/HTR1B/SSTR3/SSTR2	4
BP	GO:0051580	regulation of neurotransmitter uptake	2/66	19/18870	0.00198267289936897	0.0112377280350952	0.00771220626152569	NOS1/DRD1	2
BP	GO:0071692	protein localization to extracellular region	6/66	377/18870	0.00202383471151695	0.0114263975346735	0.00784168600079884	TACR2/CHRM3/PRKCE/MC4R/FFAR1/PRKCB	6
BP	GO:0002029	desensitization of G protein-coupled receptor signaling pathway	2/66	20/18870	0.00219800900963206	0.0122195826550809	0.00838603155116729	HTR1B/GRM5	2
BP	GO:0015812	gamma-aminobutyric acid transport	2/66	20/18870	0.00219800900963206	0.0122195826550809	0.00838603155116729	HTR1B/SLC6A1	2
BP	GO:0032098	regulation of appetite	2/66	20/18870	0.00219800900963206	0.0122195826550809	0.00838603155116729	HTR4/HTR2C	2
BP	GO:1901317	regulation of flagellated sperm motility	2/66	20/18870	0.00219800900963206	0.0122195826550809	0.00838603155116729	TACR2/TACR3	2
BP	GO:0022401	negative adaptation of signaling pathway	2/66	21/18870	0.0024239090050196	0.0134240151384864	0.0092126071464385	HTR1B/GRM5	2
BP	GO:0055117	regulation of cardiac muscle contraction	3/66	78/18870	0.00257840319525393	0.0141714508951267	0.00972555591192273	SCN5A/ADRA1B/NOS1	3
BP	GO:0060191	regulation of lipase activity	3/66	78/18870	0.00257840319525393	0.0141714508951267	0.00972555591192273	EGFR/HTR2A/SELE	3
BP	GO:0015874	norepinephrine transport	2/66	22/18870	0.00266029862696362	0.0145411239933981	0.00997925445083579	ADRA2C/HRH3	2
BP	GO:0050796	regulation of insulin secretion	4/66	165/18870	0.00266570570795582	0.0145411239933981	0.00997925445083579	CHRM3/PRKCE/FFAR1/PRKCB	4
BP	GO:0051402	neuron apoptotic process	5/66	278/18870	0.00287596628294409	0.0156293148934527	0.0107260559971027	THRB/CDK5R1/HTR2A/PRKCG/GRM4	5
BP	GO:0009266	response to temperature stimulus	4/66	171/18870	0.00303140969204078	0.0164125950117581	0.0112636039617855	ADRB1/NOS1/HTR1B/HTR2A	4
BP	GO:0051279	regulation of release of sequestered calcium ion into cytosol	3/66	83/18870	0.00307566029178503	0.0165902716854278	0.0113855395657548	PRKCE/NOS1/DRD1	3
BP	GO:0023058	adaptation of signaling pathway	2/66	24/18870	0.00316425159724251	0.0170049224725884	0.0116701053060094	HTR1B/GRM5	2
BP	GO:1903169	regulation of calcium ion transmembrane transport	4/66	174/18870	0.00322652976215509	0.0172756261434946	0.0118558832977227	PRKCE/NOS1/DRD1/GRIN1	4
BP	GO:0002028	regulation of sodium ion transport	3/66	85/18870	0.0032898987504531	0.017550158407748	0.0120442887690736	SCN5A/PRKCE/NOS1	3
BP	GO:1903532	positive regulation of secretion by cell	5/66	288/18870	0.00334566638749467	0.0177822781254754	0.012203587440023	TACR2/CHRM3/PRKCE/FFAR1/PRKCB	5
BP	GO:0007190	activation of adenylate cyclase activity	2/66	25/18870	0.00343166830445919	0.0181728128093806	0.0124716028275774	DRD5/DRD1	2
BP	GO:0035725	sodium ion transmembrane transport	4/66	180/18870	0.00364217961984715	0.0192174641032663	0.0131885240971307	SCN5A/PRKCE/NOS1/SLC6A1	4
BP	GO:0002026	regulation of the force of heart contraction	2/66	26/18870	0.0037092813526946	0.0193603138228772	0.013286558726426	ADRB1/NOS1	2
BP	GO:0014829	vascular associated smooth muscle contraction	2/66	26/18870	0.0037092813526946	0.0193603138228772	0.013286558726426	CHRM3/HTR2A	2
BP	GO:0060259	regulation of feeding behavior	2/66	26/18870	0.0037092813526946	0.0193603138228772	0.013286558726426	TACR3/MC4R	2
BP	GO:0048511	rhythmic process	5/66	296/18870	0.00375945074229709	0.0195518388067135	0.013417998121913	NPY5R/ADRB1/CDK5R1/F7/PRKCG	5
BP	GO:0051262	protein tetramerization	3/66	90/18870	0.00386488045467953	0.0199752295302448	0.0137085618887965	KCNC3/GRIN2B/GRIN1	3
BP	GO:0001666	response to hypoxia	5/66	298/18870	0.00386839386491991	0.0199752295302448	0.0137085618887965	OPRD1/CHRNA4/PRKCE/NOS1/F7	5
BP	GO:0001963	synaptic transmission, dopaminergic	2/66	28/18870	0.00429480727069836	0.0218658433325731	0.0150060486725047	DRD5/DRD1	2
BP	GO:0002675	positive regulation of acute inflammatory response	2/66	28/18870	0.00429480727069836	0.0218658433325731	0.0150060486725047	NPY5R/PTGER3	2
BP	GO:0051291	protein heterooligomerization	2/66	28/18870	0.00429480727069836	0.0218658433325731	0.0150060486725047	GRIN2B/GRIN1	2
BP	GO:0060402	calcium ion transport into cytosol	2/66	28/18870	0.00429480727069836	0.0218658433325731	0.0150060486725047	NOS1/GRIN1	2
BP	GO:0021766	hippocampus development	3/66	94/18870	0.00436630321853448	0.0221521187765508	0.0152025132305249	CDK5R1/DRD1/HTR5A	3
BP	GO:0003073	regulation of systemic arterial blood pressure	3/66	95/18870	0.00449752553664338	0.0227383608141796	0.0156048382822837	ADRA1B/DRD5/ADRB1	3
BP	GO:0060295	regulation of cilium movement involved in cell motility	2/66	29/18870	0.00460257645881296	0.0230287532473711	0.015804128239699	TACR2/TACR3	2
BP	GO:0097066	response to thyroid hormone	2/66	29/18870	0.00460257645881296	0.0230287532473711	0.015804128239699	THRB/F7	2
BP	GO:1902019	regulation of cilium-dependent cell motility	2/66	29/18870	0.00460257645881296	0.0230287532473711	0.015804128239699	TACR2/TACR3	2
BP	GO:0016079	synaptic vesicle exocytosis	3/66	96/18870	0.00463112005094724	0.023091942247163	0.0158474934642651	HTR1B/PRKCG/PRKCB	3
BP	GO:0070372	regulation of ERK1 and ERK2 cascade	5/66	313/18870	0.0047589840773946	0.0236482393708889	0.0162292679784257	NPY5R/EGFR/SSTR4/HTR2A/HTR2C	5
BP	GO:0036293	response to decreased oxygen levels	5/66	315/18870	0.00488787774733469	0.0242009812055527	0.0166086025756849	OPRD1/CHRNA4/PRKCE/NOS1/F7	5
BP	GO:0007263	nitric oxide mediated signal transduction	2/66	30/18870	0.0049202546213908	0.0242009812055527	0.0166086025756849	EGFR/NOS1	2
BP	GO:0035640	exploration behavior	2/66	30/18870	0.0049202546213908	0.0242009812055527	0.0166086025756849	HTR1A/PRKCE	2
BP	GO:0006576	biogenic amine metabolic process	3/66	99/18870	0.00504625969708992	0.0246536121901598	0.0169192332923873	HTR1A/TACR3/DRD1	3
BP	GO:0006942	regulation of striated muscle contraction	3/66	99/18870	0.00504625969708992	0.0246536121901598	0.0169192332923873	SCN5A/ADRA1B/NOS1	3
BP	GO:0099504	synaptic vesicle cycle	4/66	198/18870	0.0051046401131731	0.0248551436383026	0.0170575399048455	CDK5R1/HTR1B/PRKCG/PRKCB	4
BP	GO:0001975	response to amphetamine	2/66	31/18870	0.00524777082941636	0.0253817182449438	0.0174189165074662	DRD5/DRD1	2
BP	GO:0045762	positive regulation of adenylate cyclase activity	2/66	31/18870	0.00524777082941636	0.0253817182449438	0.0174189165074662	DRD5/DRD1	2
BP	GO:0043266	regulation of potassium ion transport	3/66	102/18870	0.00548318284269329	0.0264322202815547	0.0181398530134214	NOS1/HTR2A/DRD1	3
BP	GO:0010765	positive regulation of sodium ion transport	2/66	32/18870	0.0055850545156985	0.0267455910966288	0.0183549125303136	SCN5A/NOS1	2
BP	GO:2000463	positive regulation of excitatory postsynaptic potential	2/66	32/18870	0.0055850545156985	0.0267455910966288	0.0183549125303136	GRIN2B/GRIN1	2
BP	GO:0033138	positive regulation of peptidyl-serine phosphorylation	3/66	104/18870	0.00578671900673048	0.0275296041926752	0.0188929635215428	OPRD1/EGFR/NOS1	3
BP	GO:1905477	positive regulation of protein localization to membrane	3/66	104/18870	0.00578671900673048	0.0275296041926752	0.0188929635215428	PRKCE/EGFR/CDK5R1	3
BP	GO:0019934	cGMP-mediated signaling	2/66	33/18870	0.0059320354732694	0.0281287041559278	0.0193041126856307	PDE2A/HTR2C	2
BP	GO:0060291	long-term synaptic potentiation	3/66	106/18870	0.00610016017491526	0.0288317016736223	0.0197865644624373	GRIN2B/DRD1/PRKCG	3
BP	GO:0070371	ERK1 and ERK2 cascade	5/66	336/18870	0.00639516620265837	0.0301278771430432	0.020676101256715	NPY5R/EGFR/SSTR4/HTR2A/HTR2C	5
BP	GO:0098739	import across plasma membrane	4/66	212/18870	0.00648275427189588	0.0304416713544366	0.0208914513412144	GRM1/SCN5A/SLC6A1/CACNA1B	4
BP	GO:0002021	response to dietary excess	2/66	35/18870	0.00665481016596247	0.0311488050026179	0.021376741653652	ADRB1/MC4R	2
BP	GO:0070482	response to oxygen levels	5/66	343/18870	0.00696312570129462	0.0324871234488054	0.0222952002485182	OPRD1/CHRNA4/PRKCE/NOS1/F7	5
BP	GO:0099003	vesicle-mediated transport in synapse	4/66	220/18870	0.00737152251686035	0.0342823050383473	0.0235271939978066	CDK5R1/HTR1B/PRKCG/PRKCB	4
BP	GO:0043267	negative regulation of potassium ion transport	2/66	37/18870	0.00741554039579048	0.0343768342309648	0.0235920673092914	NOS1/HTR2A	2
BP	GO:0018958	phenol-containing compound metabolic process	3/66	114/18870	0.00745460072176994	0.0344478523798987	0.0236408055071886	HTR1A/TACR3/DRD1	3
BP	GO:0051235	maintenance of location	5/66	350/18870	0.00756561777153767	0.034849877417464	0.0239167064724299	PRKCE/NOS1/HTR2A/DRD1/HTR2C	5
BP	GO:0007212	dopamine receptor signaling pathway	2/66	38/18870	0.00780996710185197	0.0356360448578214	0.0244562359429062	DRD5/DRD1	2
BP	GO:0046461	neutral lipid catabolic process	2/66	38/18870	0.00780996710185197	0.0356360448578214	0.0244562359429062	FAAH/LIPE	2
BP	GO:0046464	acylglycerol catabolic process	2/66	38/18870	0.00780996710185197	0.0356360448578214	0.0244562359429062	FAAH/LIPE	2
BP	GO:0051928	positive regulation of calcium ion transport	3/66	118/18870	0.00819327869990458	0.0372678601679045	0.0255761149978873	DRD1/GRIN1/FFAR1	3
BP	GO:0009308	amine metabolic process	3/66	119/18870	0.00838444422523748	0.0380182142838112	0.0260910665693245	HTR1A/TACR3/DRD1	3
BP	GO:0003352	regulation of cilium movement	2/66	40/18870	0.00862660330028245	0.0388732962382293	0.0266778905592259	TACR2/TACR3	2
BP	GO:0006730	one-carbon metabolic process	2/66	40/18870	0.00862660330028245	0.0388732962382293	0.0266778905592259	CA4/CA7	2
BP	GO:0032412	regulation of monoatomic ion transmembrane transporter activity	4/66	231/18870	0.00872001854423755	0.0390516879866935	0.0268003169033422	CHRM3/PRKCE/NOS1/GRM5	4
BP	GO:0050730	regulation of peptidyl-tyrosine phosphorylation	4/66	231/18870	0.00872001854423755	0.0390516879866935	0.0268003169033422	PRKCE/EGFR/HTR2A/GRM5	4
BP	GO:0043523	regulation of neuron apoptotic process	4/66	232/18870	0.00885007331030283	0.039512173456152	0.0271163379807173	CDK5R1/HTR2A/PRKCG/GRM4	4
BP	GO:0046627	negative regulation of insulin receptor signaling pathway	2/66	41/18870	0.00904867768092066	0.0401517777217611	0.0275552843590888	PRKCQ/PRKCB	2
BP	GO:0051954	positive regulation of amine transport	2/66	41/18870	0.00904867768092066	0.0401517777217611	0.0275552843590888	TACR2/SLC6A1	2
BP	GO:0007613	memory	3/66	123/18870	0.00917532816038784	0.040466264926209	0.0277711100295214	HTR2A/DRD1/SLC6A1	3
BP	GO:0021761	limbic system development	3/66	123/18870	0.00917532816038784	0.040466264926209	0.0277711100295214	CDK5R1/DRD1/HTR5A	3
BP	GO:1900077	negative regulation of cellular response to insulin stimulus	2/66	42/18870	0.00947983341922289	0.0416825402766437	0.0286058131246726	PRKCQ/PRKCB	2
BP	GO:0022898	regulation of transmembrane transporter activity	4/66	239/18870	0.00979615843058223	0.0428142511829583	0.0293824814966655	CHRM3/PRKCE/NOS1/GRM5	4
BP	GO:0043200	response to amino acid	3/66	126/18870	0.00979623114592843	0.0428142511829583	0.0293824814966655	EGFR/F7/GRIN1	3
BP	GO:0003231	cardiac ventricle development	3/66	127/18870	0.0100085200083316	0.043221317059789	0.0296618418793285	NPY5R/SCN5A/PDE2A	3
BP	GO:0021987	cerebral cortex development	3/66	127/18870	0.0100085200083316	0.043221317059789	0.0296618418793285	EGFR/CDK5R1/HTR6	3
BP	GO:0051384	response to glucocorticoid	3/66	127/18870	0.0100085200083316	0.043221317059789	0.0296618418793285	SSTR4/SSTR3/SSTR2	3
BP	GO:1903305	regulation of regulated secretory pathway	3/66	127/18870	0.0100085200083316	0.043221317059789	0.0296618418793285	HTR1B/PRKCG/PRKCB	3
BP	GO:0051602	response to electrical stimulus	2/66	45/18870	0.0108271235800698	0.0466176745242767	0.0319926875113103	TACR2/GRM1	2
BP	GO:0006814	sodium ion transport	4/66	248/18870	0.0111062638611822	0.0476780735579151	0.0327204161092442	SCN5A/PRKCE/NOS1/SLC6A1	4
BP	GO:0032892	positive regulation of organic acid transport	2/66	46/18870	0.0112939412580747	0.0483407338214349	0.0331751853132703	SSTR4/SLC6A1	2
BP	GO:0046486	glycerolipid metabolic process	5/66	390/18870	0.0117211613058555	0.0500217795729303	0.0343288501403693	CHRM5/HTR2A/FAAH/LIPE/HTR2C	5
BP	GO:0014075	response to amine	2/66	47/18870	0.0117695102520436	0.0500808192836224	0.0343693677988369	DRD5/DRD1	2
BP	GO:0051259	protein complex oligomerization	4/66	255/18870	0.0122000402967395	0.0516444460854165	0.0354424505762298	KCNA3/KCNC3/GRIN2B/GRIN1	4
BP	GO:0008542	visual learning	2/66	48/18870	0.0122537655706057	0.0516444460854165	0.0354424505762298	DRD1/GRIN1	2
BP	GO:0098659	inorganic cation import across plasma membrane	3/66	137/18870	0.0122793479665532	0.0516444460854165	0.0354424505762298	SCN5A/SLC6A1/CACNA1B	3
BP	GO:0099587	inorganic ion import across plasma membrane	3/66	137/18870	0.0122793479665532	0.0516444460854165	0.0354424505762298	SCN5A/SLC6A1/CACNA1B	3
BP	GO:0033135	regulation of peptidyl-serine phosphorylation	3/66	138/18870	0.0125213490226969	0.0525100503813098	0.036036495818288	OPRD1/EGFR/NOS1	3
BP	GO:0002673	regulation of acute inflammatory response	2/66	49/18870	0.0127466425578661	0.0529245328473568	0.0363209460434543	NPY5R/PTGER3	2
BP	GO:0098815	modulation of excitatory postsynaptic potential	2/66	49/18870	0.0127466425578661	0.0529245328473568	0.0363209460434543	GRIN2B/GRIN1	2
BP	GO:0008277	regulation of G protein-coupled receptor signaling pathway	3/66	139/18870	0.0127660830438145	0.0529245328473568	0.0363209460434543	SSTR4/HTR1B/GRM5	3
BP	GO:0060048	cardiac muscle contraction	3/66	139/18870	0.0127660830438145	0.0529245328473568	0.0363209460434543	SCN5A/ADRA1B/NOS1	3
BP	GO:0043114	regulation of vascular permeability	2/66	50/18870	0.0132480768919125	0.0545204756916031	0.0374162066119602	TACR2/PDE2A	2
BP	GO:0001101	response to acid chemical	3/66	141/18870	0.0132637683798318	0.0545204756916031	0.0374162066119602	EGFR/F7/GRIN1	3
BP	GO:1904064	positive regulation of cation transmembrane transport	3/66	141/18870	0.0132637683798318	0.0545204756916031	0.0374162066119602	NOS1/DRD1/GRIN1	3
BP	GO:0035094	response to nicotine	2/66	51/18870	0.0137580045833271	0.0563922730237505	0.0387007800649048	GRM2/CHRNA4	2
BP	GO:0034763	negative regulation of transmembrane transport	3/66	144/18870	0.0140309046848063	0.0572851767923967	0.0393135603363251	PRKCE/NOS1/PRKCB	3
BP	GO:0050708	regulation of protein secretion	4/66	266/18870	0.0140548056086101	0.0572851767923967	0.0393135603363251	CHRM3/PRKCE/FFAR1/PRKCB	4
BP	GO:0045834	positive regulation of lipid metabolic process	3/66	145/18870	0.0142921286504174	0.0580892959993156	0.0398654097104375	PRKCE/HTR2A/HTR2C	3
BP	GO:0001508	action potential	3/66	146/18870	0.0145561149216057	0.0589969909252789	0.0404883408286944	CHRNA4/SCN5A/DRD1	3
BP	GO:1904645	response to amyloid-beta	2/66	53/18870	0.0148030857341811	0.0596796837933097	0.0409568579698001	CACNA1B/GRM5	2
BP	GO:0062013	positive regulation of small molecule metabolic process	3/66	147/18870	0.0148228671067728	0.0596796837933097	0.0409568579698001	PRKCE/NOS1/HTR2A	3
BP	GO:0051347	positive regulation of transferase activity	5/66	414/18870	0.0148479433834492	0.0596796837933097	0.0409568579698001	ADRA2C/PRKCQ/EGFR/MAP3K10/GRM5	5
BP	GO:0032409	regulation of transporter activity	4/66	271/18870	0.0149540187661801	0.0599400033970368	0.0411355096039731	CHRM3/PRKCE/NOS1/GRM5	4
BP	GO:0098703	calcium ion import across plasma membrane	2/66	54/18870	0.0153381128639558	0.0613101977013772	0.0420758439011229	SCN5A/CACNA1B	2
BP	GO:0060632	regulation of microtubule-based movement	2/66	55/18870	0.0158813806888369	0.0631640576636281	0.0433481073305468	TACR2/TACR3	2
BP	GO:0018108	peptidyl-tyrosine phosphorylation	4/66	276/18870	0.0158889600601132	0.0631640576636281	0.0433481073305468	PRKCE/EGFR/HTR2A/GRM5	4
BP	GO:0042060	wound healing	5/66	423/18870	0.0161524630033212	0.064036130649779	0.0439465918928441	ADRA2C/PRKCE/PRKCQ/DRD5/F7	5
BP	GO:0050729	positive regulation of inflammatory response	3/66	152/18870	0.0161982331510816	0.0640426057281184	0.0439510355970837	NPY5R/PDE2A/PTGER3	3
BP	GO:0018212	peptidyl-tyrosine modification	4/66	278/18870	0.0162730375512806	0.0640968596062886	0.0439882688436643	PRKCE/EGFR/HTR2A/GRM5	4
BP	GO:0007632	visual behavior	2/66	56/18870	0.016432826859779	0.0640968596062886	0.0439882688436643	DRD1/GRIN1	2
BP	GO:0038093	Fc receptor signaling pathway	2/66	56/18870	0.016432826859779	0.0640968596062886	0.0439882688436643	PRKCE/PRKCQ	2
BP	GO:0043525	positive regulation of neuron apoptotic process	2/66	56/18870	0.016432826859779	0.0640968596062886	0.0439882688436643	CDK5R1/HTR2A	2
BP	GO:0070542	response to fatty acid	2/66	56/18870	0.016432826859779	0.0640968596062886	0.0439882688436643	SCD/FFAR1	2
BP	GO:0046488	phosphatidylinositol metabolic process	3/66	155/18870	0.0170568441301604	0.0661821077203693	0.0454193288864082	CHRM5/HTR2A/HTR2C	3
BP	GO:0045860	positive regulation of protein kinase activity	4/66	282/18870	0.0170586549189649	0.0661821077203693	0.0454193288864082	ADRA2C/EGFR/MAP3K10/GRM5	4
BP	GO:0034767	positive regulation of monoatomic ion transmembrane transport	3/66	158/18870	0.0179405835165847	0.0694180978201719	0.0476401179135134	NOS1/DRD1/GRIN1	3
BP	GO:0043491	phosphatidylinositol 3-kinase/protein kinase B signal transduction	4/66	290/18870	0.0187004474361868	0.0721658224199657	0.0495258210376057	GRM2/EGFR/HTR2A/F7	4
CC	GO:0097060	synaptic membrane	23/66	393/19886	5.37805121101684e-23	8.06707681652526e-21	4.69871842646735e-21	KCNA3/OPRD1/GRM1/GRM2/CHRM2/CHRM1/CHRM4/CHRNA4/CHRM3/KCNC3/PDE2A/HTR3A/GRIN2B/CHRM5/HTR1B/HTR2A/DRD1/SLC6A1/HTR5A/GRM5/PRKCG/GRIN1/GRIA2	23
CC	GO:0045211	postsynaptic membrane	19/66	275/19886	2.44873182169009e-20	1.83654886626757e-18	1.06970916421199e-18	KCNA3/OPRD1/GRM1/CHRM2/CHRM1/CHRM4/CHRNA4/CHRM3/KCNC3/HTR3A/GRIN2B/CHRM5/HTR2A/DRD1/SLC6A1/HTR5A/GRM5/GRIN1/GRIA2	19
CC	GO:0042734	presynaptic membrane	11/66	165/19886	6.64297350204798e-12	3.32148675102399e-10	1.93462035322801e-10	KCNA3/OPRD1/GRM2/CHRM2/CHRM1/KCNC3/PDE2A/HTR1B/HTR2A/DRD1/SLC6A1	11
CC	GO:0043679	axon terminus	9/66	113/19886	1.2622140336643e-10	4.73330262624111e-09	2.75694117879307e-09	KCNA3/OPRD1/CHRM2/CHRM1/KCNC3/HTR1B/PRKCG/GRIN1/PRKCB	9
CC	GO:0044306	neuron projection terminus	9/66	129/19886	4.15674001040548e-10	1.24702200312164e-08	7.26335622870853e-09	KCNA3/OPRD1/CHRM2/CHRM1/KCNC3/HTR1B/PRKCG/GRIN1/PRKCB	9
CC	GO:0032279	asymmetric synapse	11/66	331/19886	1.09352441369733e-08	2.73381103424332e-07	1.59232502345401e-07	OPRD1/GRM1/CHRM2/CHRM1/GRIN2B/CDK5R1/NOS1/GRM5/PRKCG/GRIN1/GRIA2	11
CC	GO:0099572	postsynaptic specialization	11/66	346/19886	1.72606502449377e-08	3.69871076677237e-07	2.15433679748847e-07	OPRD1/GRM1/CHRM1/GRIN2B/CDK5R1/NOS1/HTR5A/GRM5/PRKCG/GRIN1/GRIA2	11
CC	GO:0150034	distal axon	10/66	276/19886	2.39881234223477e-08	4.4977731416902e-07	2.61975558428271e-07	KCNA3/OPRD1/CHRM2/CHRM1/KCNC3/CDK5R1/HTR1B/PRKCG/GRIN1/PRKCB	10
CC	GO:0098984	neuron to neuron synapse	11/66	362/19886	2.74354392355076e-08	4.57257320591793e-07	2.6633233409908e-07	OPRD1/GRM1/CHRM2/CHRM1/GRIN2B/CDK5R1/NOS1/GRM5/PRKCG/GRIN1/GRIA2	11
CC	GO:0014069	postsynaptic density	10/66	315/19886	8.3031624453237e-08	1.24547436679856e-06	7.2543419259144e-07	OPRD1/GRM1/CHRM1/GRIN2B/CDK5R1/NOS1/GRM5/PRKCG/GRIN1/GRIA2	10
CC	GO:0043197	dendritic spine	8/66	174/19886	1.09016029747999e-07	1.48658222383635e-06	8.65868944409943e-07	OPRD1/KCNC3/CDK5R1/NOS1/DRD1/GRM5/GRIN1/GRIA2	8
CC	GO:0044309	neuron spine	8/66	176/19886	1.19057125498867e-07	1.48821406873583e-06	8.66819422491749e-07	OPRD1/KCNC3/CDK5R1/NOS1/DRD1/GRM5/GRIN1/GRIA2	8
CC	GO:0099634	postsynaptic specialization membrane	7/66	122/19886	1.58692683595024e-07	1.83106942609643e-06	1.06651763063862e-06	OPRD1/GRM1/CHRM1/GRIN2B/HTR5A/GRM5/GRIA2	7
CC	GO:0044305	calyx of Held	4/66	19/19886	4.13083726054405e-07	4.42589706486862e-06	2.57789092199365e-06	KCNA3/HTR1B/PRKCG/PRKCB	4
CC	GO:0034702	monoatomic ion channel complex	9/66	300/19886	6.25523199783277e-07	6.25523199783277e-06	3.64339828645698e-06	KCNA3/CHRNA4/KCNC3/SCN5A/HTR3A/GRIN2B/CACNA1B/GRIN1/GRIA2	9
CC	GO:0098839	postsynaptic density membrane	6/66	99/19886	9.32391607813987e-07	8.74117132325613e-06	5.09134891108953e-06	OPRD1/GRM1/CHRM1/GRIN2B/GRM5/GRIA2	6
CC	GO:0031253	cell projection membrane	9/66	352/19886	2.34525248260627e-06	2.06934042582906e-05	1.20530003750044e-05	OPRD1/CA4/KCNC3/EGFR/DRD5/TACR3/DRD1/SSTR3/PRKCB	9
CC	GO:0043025	neuronal cell body	10/66	489/19886	4.53049390217674e-06	3.56149160726071e-05	2.07441265545712e-05	CHRM2/CHRNA4/KCNC3/TACR3/CDK5R1/HTR2A/SLC6A1/CACNA1B/HTR5A/GRIA2	10
CC	GO:0045121	membrane raft	8/66	286/19886	4.62832674876982e-06	3.56149160726071e-05	2.07441265545712e-05	KCNA3/SCN5A/ADRA1B/EGFR/NOS1/HTR2A/LIPE/SELE	8
CC	GO:0098857	membrane microdomain	8/66	287/19886	4.74865547634761e-06	3.56149160726071e-05	2.07441265545712e-05	KCNA3/SCN5A/ADRA1B/EGFR/NOS1/HTR2A/LIPE/SELE	8
CC	GO:1902495	transmembrane transporter complex	9/66	394/19886	5.86339911127292e-06	4.1881422223378e-05	2.43940915406342e-05	KCNA3/CHRNA4/KCNC3/SCN5A/HTR3A/GRIN2B/CACNA1B/GRIN1/GRIA2	9
CC	GO:0005901	caveola	5/66	81/19886	7.27872187297708e-06	4.96276491339347e-05	2.89059289692391e-05	SCN5A/ADRA1B/HTR2A/LIPE/SELE	5
CC	GO:1990351	transporter complex	9/66	421/19886	9.9838381786497e-06	6.51119881216285e-05	3.79248772918959e-05	KCNA3/CHRNA4/KCNC3/SCN5A/HTR3A/GRIN2B/CACNA1B/GRIN1/GRIA2	9
CC	GO:0098878	neurotransmitter receptor complex	4/66	46/19886	1.62591232068408e-05	0.000101619520042755	5.91889134284116e-05	HTR3A/GRIN2B/GRIN1/GRIA2	4
CC	GO:0044853	plasma membrane raft	5/66	112/19886	3.5211616371093e-05	0.000211269698226558	0.000123055333002136	SCN5A/ADRA1B/HTR2A/LIPE/SELE	5
CC	GO:0098978	glutamatergic synapse	8/66	407/19886	5.85023666367413e-05	0.000337513653673508	0.000196586900034394	KCNA3/GRM1/GRM2/CHRM2/CHRM1/HTR2A/DRD1/GRM5	8
CC	GO:0098802	plasma membrane signaling receptor complex	7/66	321/19886	9.21158488685276e-05	0.000511754715936265	0.000298074676650596	GRM1/CHRNA4/HTR3A/GRIN2B/DRD1/GRIN1/GRIA2	7
CC	GO:0098685	Schaffer collateral - CA1 synapse	4/66	92/19886	0.000248299385372532	0.00133017527878142	0.000774768758869179	GRM1/CHRM1/ADRB1/GRM5	4
CC	GO:0032590	dendrite membrane	3/66	40/19886	0.000315986439833049	0.00163441261982611	0.000951973666284684	OPRD1/KCNC3/TACR3	3
CC	GO:0008328	ionotropic glutamate receptor complex	3/66	41/19886	0.000340126160713653	0.00170063080356827	0.000990542854008184	GRIN2B/GRIN1/GRIA2	3
CC	GO:0034703	cation channel complex	5/66	193/19886	0.000452272223353911	0.00218841398397054	0.00127465516259336	KCNA3/KCNC3/SCN5A/HTR3A/CACNA1B	5
CC	GO:0097648	G protein-coupled receptor complex	2/66	11/19886	0.000585273180743068	0.00266033263974122	0.00154952708139313	GRM1/DRD1	2
CC	GO:0098981	cholinergic synapse	2/66	11/19886	0.000585273180743068	0.00266033263974122	0.00154952708139313	CHRM2/CHRM1	2
CC	GO:0099523	presynaptic cytosol	2/66	13/19886	0.000826473337805403	0.00364620590208266	0.00212375501665166	PRKCG/PRKCB	2
CC	GO:0031526	brush border membrane	3/66	60/19886	0.00104386033311454	0.00434941805464393	0.00253334525288033	CA4/DRD5/PRKCB	3
CC	GO:0032589	neuron projection membrane	3/66	60/19886	0.00104386033311454	0.00434941805464393	0.00253334525288033	OPRD1/KCNC3/TACR3	3
CC	GO:0097449	astrocyte projection	2/66	19/19886	0.00178875355091232	0.00725170358477968	0.00422379928095939	GRM2/GRM5	2
CC	GO:0099522	cytosolic region	2/66	20/19886	0.00198325605099643	0.00782864230656486	0.00455984078206936	PRKCG/PRKCB	2
CC	GO:0060170	ciliary membrane	3/66	76/19886	0.0020649788564	0.00794222637076924	0.0046259985177112	DRD5/DRD1/SSTR3	3
CC	GO:0098982	GABA-ergic synapse	3/66	79/19886	0.00230648047132107	0.00864930176745402	0.00503783892420129	NPY5R/DRD1/SLC6A1	3
CC	GO:0031256	leading edge membrane	4/66	179/19886	0.00296299525031931	0.0108402265255584	0.00631395650260597	OPRD1/KCNC3/EGFR/TACR3	4
CC	GO:0098992	neuronal dense core vesicle	2/66	25/19886	0.00309815872184002	0.0110648525780001	0.00644479132613338	OPRD1/ADRB1	2
CC	GO:0032809	neuronal cell body membrane	2/66	29/19886	0.00415717362232352	0.0145017684499658	0.00844664407962919	KCNC3/TACR3	2
CC	GO:0044298	cell body membrane	2/66	32/19886	0.00504630392259446	0.0172033088270266	0.0100201728606541	KCNC3/TACR3	2
CC	GO:0005903	brush border	3/66	108/19886	0.00556185224573256	0.0185395074857752	0.0107984499741708	CA4/DRD5/PRKCB	3
CC	GO:0031045	dense core granule	2/66	37/19886	0.00670403629229841	0.0213958605073354	0.0124621503305883	OPRD1/ADRB1	2
CC	GO:0097386	glial cell projection	2/66	37/19886	0.00670403629229841	0.0213958605073354	0.0124621503305883	GRM2/GRM5	2
CC	GO:0043198	dendritic shaft	2/66	41/19886	0.00818420079888057	0.0255756274965018	0.0148966812786642	HTR2A/GRM5	2
CC	GO:0043204	perikaryon	3/66	149/19886	0.0133712873752743	0.0402212059500727	0.0234270883779371	KCNC3/CDK5R1/HTR5A	3
CC	GO:0097225	sperm midpiece	2/66	53/19886	0.0134070686500242	0.0402212059500727	0.0234270883779371	TACR2/TACR3	2
CC	GO:0005891	voltage-gated calcium channel complex	2/66	55/19886	0.0143869219295089	0.0423144762632613	0.024646326525268	SCN5A/CACNA1B	2
CC	GO:0098862	cluster of actin-based cell projections	3/66	165/19886	0.0175272669934507	0.0505594240195693	0.0294486469728018	CA4/DRD5/PRKCB	3
CC	GO:0097730	non-motile cilium	3/66	167/19886	0.0180918806930892	0.0512034359238374	0.0298237556609018	DRD5/DRD1/SSTR3	3
CC	GO:0060076	excitatory synapse	2/66	63/19886	0.0186028678924003	0.0516746330344454	0.030098207311291	GRIN1/GRIA2	2
CC	GO:0030669	clathrin-coated endocytic vesicle membrane	2/66	74/19886	0.02513625387734	0.0685534196654727	0.0399293602262051	CHRM2/EGFR	2
CC	GO:0008076	voltage-gated potassium channel complex	2/66	79/19886	0.0283716787671228	0.0746623125450599	0.0434875223946665	KCNA3/KCNC3	2
CC	GO:0034704	calcium channel complex	2/66	79/19886	0.0283716787671228	0.0746623125450599	0.0434875223946665	SCN5A/CACNA1B	2
CC	GO:0030666	endocytic vesicle membrane	3/66	202/19886	0.0296096053719599	0.0765765656171378	0.0446024908506838	CHRM2/EGFR/GRIA2	3
MF	GO:0030594	neurotransmitter receptor activity	25/66	99/18496	5.40213948084438e-41	1.14525356993901e-38	6.76689050758401e-39	GRM1/CHRM2/CHRM1/CHRM4/CHRNA4/HTR1E/CHRM3/HTR1A/HTR3A/HRH2/DRD5/ADRB1/GRIN2B/HTR4/CHRM5/HTR1B/HTR2A/DRD1/HRH3/HTR5A/HTR2C/GRM5/HTR6/GRIN1/GRIA2	25
MF	GO:0008227	G protein-coupled amine receptor activity	18/66	39/18496	4.0792127584154e-35	4.32396552392032e-33	2.55487535921807e-33	CHRM2/CHRM1/CHRM4/HTR1E/ADRA2C/CHRM3/HTR1A/ADRA1B/HRH2/ADRB1/HTR4/CHRM5/HTR1B/HTR2A/HRH3/HTR5A/HTR2C/HTR6	18
MF	GO:0099589	serotonin receptor activity	16/66	27/18496	1.21729816581633e-33	8.6022403717687e-32	5.08275374498746e-32	CHRM2/CHRM1/CHRM4/HTR1E/CHRM3/HTR1A/HTR3A/HRH2/HTR4/CHRM5/HTR1B/HTR2A/HRH3/HTR5A/HTR2C/HTR6	16
MF	GO:0004993	G protein-coupled serotonin receptor activity	15/66	22/18496	5.82758046277824e-33	3.08861764527247e-31	1.82495282913318e-31	CHRM2/CHRM1/CHRM4/HTR1E/CHRM3/HTR1A/HRH2/HTR4/CHRM5/HTR1B/HTR2A/HRH3/HTR5A/HTR2C/HTR6	15
MF	GO:0098960	postsynaptic neurotransmitter receptor activity	15/66	72/18496	3.46801456256311e-23	1.47043817452676e-21	8.6882891146318e-22	GRM1/CHRM2/CHRM1/CHRM4/CHRNA4/CHRM3/HTR3A/DRD5/ADRB1/GRIN2B/CHRM5/DRD1/HRH3/GRM5/GRIA2	15
MF	GO:0099528	G protein-coupled neurotransmitter receptor activity	8/66	11/18496	2.77065986602897e-18	9.78966485996904e-17	5.7843600711833e-17	GRM1/CHRM2/CHRM1/CHRM4/CHRM3/ADRB1/CHRM5/HRH3	8
MF	GO:0042923	neuropeptide binding	9/66	32/18496	1.3977417761342e-15	4.23316080772071e-14	2.50122212571383e-14	OPRD1/NPY5R/NPY1R/NPBWR1/SSTR4/MC4R/SSTR3/SSTR2/SSTR1	9
MF	GO:0051378	serotonin binding	7/66	11/18496	1.73163198968762e-15	4.5888247726722e-14	2.71137114174772e-14	HTR1E/HTR1A/HTR3A/HTR1B/HTR2A/HTR5A/HTR2C	7
MF	GO:0043176	amine binding	7/66	12/18496	4.14431245539549e-15	9.76215822826494e-14	5.76810739405922e-14	HTR1E/HTR1A/HTR3A/HTR1B/HTR2A/HTR5A/HTR2C	7
MF	GO:0008528	G protein-coupled peptide receptor activity	12/66	125/18496	1.915582744339e-14	4.06103541799868e-13	2.3995194376457e-13	TACR2/OPRD1/NPY5R/NPY1R/NPBWR1/TACR3/SSTR4/CCKBR/MC4R/SSTR3/SSTR2/SSTR1	12
MF	GO:0001653	peptide receptor activity	12/66	132/18496	3.72361820695932e-14	7.17642781704887e-13	4.24029250361875e-13	TACR2/OPRD1/NPY5R/NPY1R/NPBWR1/TACR3/SSTR4/CCKBR/MC4R/SSTR3/SSTR2/SSTR1	12
MF	GO:0008188	neuropeptide receptor activity	9/66	47/18496	6.51303243823796e-14	1.15063573075537e-12	6.79869175570453e-13	TACR2/NPY5R/NPY1R/NPBWR1/TACR3/SSTR4/SSTR3/SSTR2/SSTR1	9
MF	GO:0015464	acetylcholine receptor activity	7/66	22/18496	8.67800741604022e-13	1.41518274784656e-11	8.36180471667033e-12	CHRM2/CHRM1/CHRM4/CHRNA4/CHRM3/CHRM5/HRH3	7
MF	GO:0008066	glutamate receptor activity	7/66	27/18496	4.45593854024941e-12	6.74756407523482e-11	3.98689237811789e-11	GRM1/GRM2/GRIN2B/GRM5/GRIN1/GRIA2/GRM4	7
MF	GO:0042277	peptide binding	14/66	325/18496	6.88061527229928e-12	9.72460291818297e-11	5.74591731511308e-11	OPRD1/NPY5R/NPY1R/NPBWR1/GRIN2B/SSTR4/CCKBR/MC4R/CACNA1B/SSTR3/SSTR2/SSTR1/GRIN1/GRIA2	14
MF	GO:0033218	amide binding	14/66	405/18496	1.28136767942107e-10	1.69781217523292e-09	1.00317601217834e-09	OPRD1/NPY5R/NPY1R/NPBWR1/GRIN2B/SSTR4/CCKBR/MC4R/CACNA1B/SSTR3/SSTR2/SSTR1/GRIN1/GRIA2	14
MF	GO:0004698	calcium-dependent protein kinase C activity	4/66	15/18496	1.95935663318896e-07	2.44343297785918e-06	1.44373646656029e-06	PRKCE/PRKCQ/PRKCG/PRKCB	4
MF	GO:0022839	monoatomic ion gated channel activity	10/66	325/18496	2.1570227900034e-07	2.47605608088942e-06	1.46301228215413e-06	KCNA3/CHRNA4/KCNC3/SCN5A/HTR3A/GRIN2B/HTR1B/CACNA1B/GRIN1/GRIA2	10
MF	GO:0022836	gated channel activity	10/66	326/18496	2.21910686494806e-07	2.47605608088942e-06	1.46301228215413e-06	KCNA3/CHRNA4/KCNC3/SCN5A/HTR3A/GRIN2B/HTR1B/CACNA1B/GRIN1/GRIA2	10
MF	GO:0004697	protein kinase C activity	4/66	16/18496	2.60547342163325e-07	2.76180182693124e-06	1.63184914302293e-06	PRKCE/PRKCQ/PRKCG/PRKCB	4
MF	GO:0009931	calcium-dependent protein serine/threonine kinase activity	4/66	22/18496	1.03047574947933e-06	1.04028980423628e-05	6.14669745303463e-06	PRKCE/PRKCQ/PRKCG/PRKCB	4
MF	GO:0010857	calcium-dependent protein kinase activity	4/66	23/18496	1.24407621775004e-06	1.19883708255913e-05	7.08349616805048e-06	PRKCE/PRKCQ/PRKCG/PRKCB	4
MF	GO:0099529	neurotransmitter receptor activity involved in regulation of postsynaptic membrane potential	5/66	57/18496	1.79892597964442e-06	1.65814046819398e-05	9.79735430561491e-06	CHRNA4/HTR3A/ADRB1/GRIN2B/GRIA2	5
MF	GO:0022824	transmitter-gated monoatomic ion channel activity	5/66	61/18496	2.52802006904388e-06	2.14376101854921e-05	1.26667110827883e-05	CHRNA4/HTR3A/GRIN2B/GRIN1/GRIA2	5
MF	GO:0022835	transmitter-gated channel activity	5/66	61/18496	2.52802006904388e-06	2.14376101854921e-05	1.26667110827883e-05	CHRNA4/HTR3A/GRIN2B/GRIN1/GRIA2	5
MF	GO:0005261	monoatomic cation channel activity	9/66	333/18496	2.67868928127443e-06	2.18416202934684e-05	1.29054260919699e-05	KCNA3/CHRNA4/KCNC3/SCN5A/HTR3A/GRIN2B/HTR1B/CACNA1B/GRIN1	9
MF	GO:0005216	monoatomic ion channel activity	10/66	443/18496	3.57056449530355e-06	2.80355434446056e-05	1.65651920055018e-05	KCNA3/CHRNA4/KCNC3/SCN5A/HTR3A/GRIN2B/HTR1B/CACNA1B/GRIN1/GRIA2	10
MF	GO:0005230	extracellular ligand-gated monoatomic ion channel activity	5/66	74/18496	6.60509150513243e-06	4.99211118069463e-05	2.9496585427143e-05	CHRNA4/HTR3A/GRIN2B/GRIN1/GRIA2	5
MF	GO:0005244	voltage-gated monoatomic ion channel activity	7/66	200/18496	7.06430827456787e-06	4.99211118069463e-05	2.9496585427143e-05	KCNA3/KCNC3/SCN5A/GRIN2B/HTR1B/CACNA1B/GRIN1	7
MF	GO:0022832	voltage-gated channel activity	7/66	200/18496	7.06430827456787e-06	4.99211118069463e-05	2.9496585427143e-05	KCNA3/KCNC3/SCN5A/GRIN2B/HTR1B/CACNA1B/GRIN1	7
MF	GO:1901338	catecholamine binding	3/66	13/18496	1.20986296236814e-05	8.27390154909827e-05	4.88875017051983e-05	ADRA2C/DRD5/DRD1	3
MF	GO:0042165	neurotransmitter binding	3/66	17/18496	2.84735369512899e-05	0.000188637182302295	0.00011145891109222	CHRNA4/CHRM3/GRIN1	3
MF	GO:0004970	ionotropic glutamate receptor activity	3/66	19/18496	4.03681012851567e-05	0.000259334468862219	0.000153231389248282	GRIN2B/GRIN1/GRIA2	3
MF	GO:1904315	transmitter-gated monoatomic ion channel activity involved in regulation of postsynaptic membrane potential	4/66	55/18496	4.39789612911044e-05	0.000274221758638651	0.000162027752125121	CHRNA4/HTR3A/GRIN2B/GRIA2	4
MF	GO:0005262	calcium channel activity	5/66	128/18496	9.35425779222066e-05	0.000550861847764105	0.000325484408559725	SCN5A/GRIN2B/HTR1B/CACNA1B/GRIN1	5
MF	GO:0016298	lipase activity	5/66	128/18496	9.35425779222066e-05	0.000550861847764105	0.000325484408559725	CHRM1/CHRM3/CHRM5/FAAH/LIPE	5
MF	GO:0004435	phosphatidylinositol phospholipase C activity	3/66	26/18496	0.000106397048594933	0.000609626332489889	0.000360206224261653	CHRM1/CHRM3/CHRM5	3
MF	GO:0004629	phospholipase C activity	3/66	29/18496	0.000148389085472076	0.000827854897896846	0.000489149616930113	CHRM1/CHRM3/CHRM5	3
MF	GO:0046873	metal ion transmembrane transporter activity	8/66	441/18496	0.000167752535949052	0.000897710165290173	0.000530424576313459	KCNA3/KCNC3/SCN5A/GRIN2B/HTR1B/SLC6A1/CACNA1B/GRIN1	8
MF	GO:0015085	calcium ion transmembrane transporter activity	5/66	146/18496	0.00017361375838159	0.000897710165290173	0.000530424576313459	SCN5A/GRIN2B/HTR1B/CACNA1B/GRIN1	5
MF	GO:0015276	ligand-gated monoatomic ion channel activity	5/66	146/18496	0.00017361375838159	0.000897710165290173	0.000530424576313459	CHRNA4/HTR3A/GRIN2B/GRIN1/GRIA2	5
MF	GO:0022834	ligand-gated channel activity	5/66	147/18496	0.000179235387177054	0.000904711954322275	0.000534561681054373	CHRNA4/HTR3A/GRIN2B/GRIN1/GRIA2	5
MF	GO:0022843	voltage-gated monoatomic cation channel activity	5/66	153/18496	0.000215944098511338	0.00105672644432204	0.000624381563427623	KCNA3/KCNC3/SCN5A/HTR1B/CACNA1B	5
MF	GO:0030296	protein tyrosine kinase activator activity	3/66	33/18496	0.000219320582783821	0.00105672644432204	0.000624381563427623	EGFR/HTR2A/GRM5	3
MF	GO:0001540	amyloid-beta binding	4/66	85/18496	0.000240971931836019	0.00111056629454861	0.000656193590125544	GRIN2B/CACNA1B/GRIN1/GRIA2	4
MF	GO:0042562	hormone binding	4/66	85/18496	0.000240971931836019	0.00111056629454861	0.000656193590125544	THRB/EGFR/CCKBR/MC4R	4
MF	GO:0008081	phosphoric diester hydrolase activity	4/66	87/18496	0.000263495229232117	0.00118853167228104	0.000702260521357713	CHRM1/CHRM3/PDE2A/CHRM5	4
MF	GO:0099094	ligand-gated monoatomic cation channel activity	4/66	110/18496	0.000642739367762672	0.0028387655409518	0.00167732422727539	CHRNA4/HTR3A/GRIN2B/GRIN1	4
MF	GO:0016594	glycine binding	2/66	11/18496	0.000675567802659029	0.00286440748327428	0.00169247512666157	GRIN2B/GRIN1	2
MF	GO:0042166	acetylcholine binding	2/66	11/18496	0.000675567802659029	0.00286440748327428	0.00169247512666157	CHRNA4/CHRM3	2
MF	GO:0016597	amino acid binding	3/66	51/18496	0.000799634216168858	0.003323969682898	0.00196401386427439	GRIN2B/NOS1/GRIN1	3
MF	GO:0005245	voltage-gated calcium channel activity	3/66	52/18496	0.00084643683835993	0.00345085787946741	0.00203898752560388	SCN5A/HTR1B/CACNA1B	3
MF	GO:0030295	protein kinase activator activity	4/66	124/18496	0.00100619530111764	0.00402478120447055	0.00237809812975171	EGFR/CDK5R1/HTR2A/GRM5	4
MF	GO:0004089	carbonate dehydratase activity	2/66	15/18496	0.00127789061023017	0.00492568744306902	0.00291041115057206	CA4/CA7	2
MF	GO:0047372	acylglycerol lipase activity	2/66	15/18496	0.00127789061023017	0.00492568744306902	0.00291041115057206	FAAH/LIPE	2
MF	GO:0019209	kinase activator activity	4/66	133/18496	0.00130450859278625	0.00493849681554796	0.00291797974702188	EGFR/CDK5R1/HTR2A/GRM5	4
MF	GO:0045125	bioactive lipid receptor activity	2/66	16/18496	0.00145708801736256	0.00541934490668179	0.00320209555062131	S1PR5/FFAR1	2
MF	GO:0097110	scaffold protein binding	3/66	68/18496	0.00184303596213197	0.00664478446525058	0.00392616361154329	GRM2/SCN5A/NOS1	3
MF	GO:0031690	adrenergic receptor binding	2/66	18/18496	0.00184925605400842	0.00664478446525058	0.00392616361154329	ADRA2C/ADRB1	2
MF	GO:0019207	kinase regulator activity	5/66	256/18496	0.0021952915073335	0.00775669665924504	0.00458315244513486	EGFR/CDK5R1/HTR2A/CCKBR/GRM5	5
MF	GO:0022848	acetylcholine-gated monoatomic cation-selective channel activity	2/66	23/18496	0.00302296593869508	0.0105060455574321	0.00620764360146185	CHRNA4/HTR3A	2
MF	GO:0008331	high voltage-gated calcium channel activity	2/66	24/18496	0.00329021286945802	0.0112504052955661	0.00664745893829379	SCN5A/CACNA1B	2
MF	GO:0004709	MAP kinase kinase kinase activity	2/66	26/18496	0.00385658937562553	0.0129777293275018	0.00766807244276422	EGFR/MAP3K10	2
MF	GO:0004674	protein serine/threonine kinase activity	6/66	427/18496	0.00413092653966835	0.0135535356800533	0.00800829566001164	PRKCE/PRKCQ/EGFR/MAP3K10/PRKCG/PRKCB	6
MF	GO:0099604	ligand-gated calcium channel activity	2/66	27/18496	0.00415556518492201	0.0135535356800533	0.00800829566001164	GRIN2B/GRIN1	2
MF	GO:0005251	delayed rectifier potassium channel activity	2/66	28/18496	0.00446496418572741	0.0143420061723365	0.00847417445138058	KCNA3/KCNC3	2
MF	GO:0031406	carboxylic acid binding	4/66	195/18496	0.00518846264961745	0.0164172251002821	0.00970034650910412	GRIN2B/NOS1/SELE/GRIN1	4
MF	GO:0004620	phospholipase activity	3/66	104/18496	0.0061139013600187	0.0190609865929995	0.0112624498737187	CHRM1/CHRM3/CHRM5	3
MF	GO:0043177	organic acid binding	4/66	207/18496	0.00639406149973392	0.0196455222890376	0.0116078309453598	GRIN2B/NOS1/SELE/GRIN1	4
MF	GO:0005231	excitatory extracellular ligand-gated monoatomic ion channel activity	2/66	37/18496	0.00770620657887778	0.0233387970674584	0.0137900538779918	CHRNA4/HTR3A	2
MF	GO:0019887	protein kinase regulator activity	4/66	226/18496	0.00866156958716967	0.0258627148236616	0.0152813458987871	EGFR/CDK5R1/HTR2A/GRM5	4
MF	GO:0106310	protein serine kinase activity	5/66	361/18496	0.00930847281300264	0.0274082810605078	0.0161945652740835	PRKCE/PRKCQ/MAP3K10/PRKCG/PRKCB	5
MF	GO:0005246	calcium channel regulator activity	2/66	45/18496	0.0112474682665769	0.0326638804454015	0.0192999094985243	GRM2/PRKCB	2
MF	GO:0099106	ion channel regulator activity	3/66	134/18496	0.0122058327782564	0.0349680614728427	0.0206613670072904	GRM2/NOS1/PRKCB	3
MF	GO:0017046	peptide hormone binding	2/66	49/18496	0.0132391364065155	0.0374226255757506	0.0221116804543909	CCKBR/MC4R	2
MF	GO:0016247	channel regulator activity	3/66	139/18496	0.0134647112389136	0.0375594576664432	0.0221925296043036	GRM2/NOS1/PRKCB	3
MF	GO:0050997	quaternary ammonium group binding	2/66	54/18496	0.0159271737958913	0.0438514395419344	0.0259102348832681	CHRNA4/CHRM3	2
MF	GO:0016836	hydro-lyase activity	2/66	61/18496	0.0200459438340183	0.0541675144082561	0.0320056316513529	CA4/CA7	2
MF	GO:0001664	G protein-coupled receptor binding	4/66	291/18496	0.0201850643313785	0.0541675144082561	0.0320056316513529	ADRA2C/ADRB1/CCKBR/GRM5	4
MF	GO:0016835	carbon-oxygen lyase activity	2/66	77/18496	0.0309080932050018	0.0819064469932547	0.0483955669920423	CA4/CA7	2
